# Supplementary material for: Genomic Analysis and Taxonomic Characterization of Seven Bacteriophage Genomes Metagenomic-Assembled from the Dishui Lake
Source: Viruses. 2023 Sep 30;15(10):2038. doi: 10.3390/v15102038 (PMC10611076; doi:10.3390/v15102038)
Supplement: Supplementary file 1 [file viruses-15-02038-s001.zip › Tables S1-S7.xlsx]

## Sheet: INDEX
	Supplementary Tables
	Table S1. 415 viral contigs (>10 kb) primarily identified in the DSL metagenomic dataset by Cenote-Taker2.
	Table S2. ORF annotation of DSL phages.
	Table S3. 238 relevant viral sequences of DSL phages retrieved from the IMG/VR4 dataset.
	Table S4. Classification of DSL phages based on vConTACT2.
	Table S5. Fourteen conserved core genes of Kyanoviridae detected in DSL-LC02, 03.
	Table S6. The tRNA genes of DSL-LC01-03 matching to that of bacteria.
	Table S7. Genomic characteristics and criteria used for the classification of DSL phages.

## Sheet: S1
ORIGINAL_NAME	CENOTE_NAME	ORGANISM_NAME	END_FEATURE	LENGTH	ORF_CALLER	NUM_HALLMARKS	HALLMARK_NAMES	BLASTN_INFO
contig01681_[cov=22]	contigM10k_results1	Phage sp. ctqj21	None	197862	PHANOTATE	16	VOG8006/PDB:5IV5_IA-Baseplate-wedge-protein-gp6|VOG7387/PDB:5IV5_FI-Baseplate-wedge-protein-gp6|shth_singleton2/PDB:3J9Q_Q-tail-sheath|VOG0460/UniProt:tr|D5GVB0_9CAUD-phage-neck-protein|VOG0462/PDB:4HUD_D-Tail-connector-protein|VOG10302/PDB:3GQH_C-Preneck-appendage-protein|baits_missed.7/UniProtKB:H6WFV7_9CAUD-structural-protein-|VOG10302/PDB:3GQH_C-Preneck-appendage-protein|seeker_phage_cluster2…	BLASTN not conducted
contig02404_[cov=20]	contigM10k_results10	Kyanoviridae sp. ctIXO10	None	109701	Prodigal	15	VOG4697/PDB:5IV5_W-Baseplate-wedge-protein-gp6|cdd_cluster.59/CDD:PHA02541-major-capsid-protein|unclassified_dsDNA_phage_cluster.256/UniProtKB:M4SPG5_9CAUD-Scaffold-protein-|VOG0351/PFAM:PF03420.12-Prohead-core-protein-serine-protease|seeker_phage_cluster16/PFAM:PF07230.11-Portal|VOG1005/PDB:5IV5_IF-Baseplate-wedge-protein|shth_singleton4/PDB:3J9Q_C-tail-sheath|cdd_cluster.54/CDD:PHA02533-large-t…	BLASTN not conducted
contig08097_[cov=31]	contigM10k_results1000	Phage sp. ctO6Z1000	None	14268	PHANOTATE	5	podo_cluster.75/PFAM:PF12236.7-head-to-tail-connecting-protein|some_caudo_cluster.b22/PDB:2O0J_A-large-terminase|podo_cluster.48/PFAM:PF11134.7--Phage-stabilisation-protein|VOG2326/PDB:5MU4_D-Tail-tubular-protein-A|mcp_clust9/PDB:2XD8_E-major-capsid-protein	BLASTN not conducted
contig03782_[cov=39]	contigM10k_results1001	Phage sp. ctbOk1001	None	14256	PHANOTATE	4	VOG0462/PDB:4HUD_D-Tail-connector-protein|VOG7387/PDB:5IV5_FI-Baseplate-wedge-protein-gp6|VOG8006/PDB:5IV5_IA-Baseplate-wedge-protein-gp6|VOG0460/UniProt:tr|D5GVB0_9CAUD-phage-neck-protein	BLASTN not conducted
contig06801_[cov=97]	contigM10k_results1003	Kyanoviridae sp. ctwZ71003	None	14251	PHANOTATE	3	unclassified_dsDNA_phage_cluster.190/PDB:5IW9_B-Baseplate-wedge-protein|VOG4695/PDB:5IV5_A-Baseplate-wedge-protein-gp6|VOG6535/PDB:5IV5_Z-Baseplate-wedge-protein-gp6	BLASTN not conducted
contig19361_[cov=17]	contigM10k_results1007	Inoviridae sp. ctsXc1007	None	14232	PHANOTATE	2	baits_missed.203/PFAM:PF16778.4-Phage-tail-assembly-chaperone-protein|baits_missed.203/PFAM:PF16778.4-Phage-tail-assembly-chaperone-protein	BLASTN not conducted
contig13050_[cov=22]	contigM10k_results1011	Phage sp. ctMR01011	None	14199	PHANOTATE	1	baits_missed.7/UniProtKB:H6WFV7_9CAUD-structural-protein-	BLASTN not conducted
contig05488_[cov=18]	contigM10k_results1014	virus sp. ctyhN1014	None	14174	PHANOTATE	1	baits_missed.53/PFAM:PF11134.7-Phage-stabilisation-protein	BLASTN not conducted
contig15432_[cov=26]	contigM10k_results1019	Kyanoviridae sp. ctaei1019	None	14123	PHANOTATE	6	VOG1803/PDB:5IV5_YE-Baseplate-wedge-protein|unclassified_dsDNA_phage_cluster.318/PFAM:PF11246.7--Base-plate-wedge-protein|VOG0477/PDB:5IV5_ID-Baseplate-wedge-protein|VOG1005/PDB:5IV5_IF-Baseplate-wedge-protein|cdd_cluster.421/CDD:pfam12322-baseplate-protein|cdd_cluster.73/CDD:PHA02611-baseplate-hub-assembly-protein;-	BLASTN not conducted
contig11269_[cov=14]	contigM10k_results1026	Phage sp. ctWSA1026	None	14082	PHANOTATE	4	VOG0460/UniProt:tr|D5GVB0_9CAUD-phage-neck-protein|VOG0462/PDB:4HUD_D-Tail-connector-protein|VOG8006/PDB:5IV5_IA-Baseplate-wedge-protein-gp6|VOG7387/PDB:5IV5_FI-Baseplate-wedge-protein-gp6	BLASTN not conducted
contig01597_[cov=15]	contigM10k_results1038	Phage sp. ctdaC1038	None	14017	PHANOTATE	5	VOG0460/UniProt:tr|D5GVB0_9CAUD-phage-neck-protein|VOG0462/PDB:4HUD_D-Tail-connector-protein|VOG8006/PDB:5IV5_IA-Baseplate-wedge-protein-gp6|VOG7387/PDB:5IV5_FI-Baseplate-wedge-protein-gp6|shth_clust18.cd90/PDB:3J9Q_C-tail-sheath	BLASTN not conducted
contig04980_[cov=21]	contigM10k_results1042	Phage sp. cthLq1042	None	13973	PHANOTATE	8	seeker_phage_cluster16/PFAM:PF07230.11-Portal|VOG1005/PDB:5IV5_IF-Baseplate-wedge-protein|baits_missed.342/PDB:2C3F_A-HYALURONIDASE-PHAGE-TAIL|seeker_phage_cluster21/PDB:3EZK_A-Terminase|VOG4697/PDB:5IV5_W-Baseplate-wedge-protein-gp6|cdd_cluster.59/CDD:PHA02541-major-capsid-protein|unclassified_dsDNA_phage_cluster.256/UniProtKB:M4SPG5_9CAUD-Scaffold-protein-|baits_missed.389/PFAM:PF03420.12-Prohe…	BLASTN not conducted
contig12932_[cov=54]	contigM10k_results1047	Phage sp. ct5or1047	None	13951	PHANOTATE	4	VOG5862/PFAM:PF07484.11-Tail-Collar-Domain|mtp1_clust18/PDB:5A21_H-major-tail-protein|mtp1_clust18/PDB:5A21_H-major-tail-protein|tmp1_clust15/Uniprot:T2PM72_GARVA-tail-tape-measure	BLASTN not conducted
contig08750_[cov=16]	contigM10k_results1052	Phage sp. ctT7J1052	None	13913	PHANOTATE	2	baits_missed.443/PDB:5IV5_HH-Baseplate-wedge-protein|baits_missed.114/PFAM:PF11134.7-Phage-stabilisation-protein	BLASTN not conducted
contig10569_[cov=16]	contigM10k_results1053	Phage sp. ctYRN1053	None	13906	PHANOTATE	3	VOG4722/PFAM:PF14550.5-Putative-phage-serine-protease-XkdF|seeker_phage_cluster37/PFAM:PF05125.12-Major-capsid-protein|cdd_cluster.125/CDD:TIGR01547-phage-terminase-large-subunit-PBSX-family	BLASTN not conducted
contig16685_[cov=20]	contigM10k_results1055	Phage sp. ctApQ1055	None	13900	PHANOTATE	5	some_caudo_cluster.g100/PFAM:PF10145.8-minor-tail-protein|VOG0749/PFAM:PF05125.11-major-capsid-protein|some_caudo_cluster.e192/PFAM:PF04586.16-prohead-serine-protease|VOG4773/PDB:5NGD_C-Portal-protein|mtp1_clust10/-major-tail-protein	BLASTN not conducted
contig11033_[cov=31]	contigM10k_results1059	Phage sp. ctLAp1059	None	13879	PHANOTATE	4	baits_missed.258/PFAM:PF10145.8-minor-tail-protein|VOG5490/PFAM:PF05939.12-minor-tail-protein|baits_missed.4/PFAM:PF10124.8-Major-capsid-protein|VOG0833/PFAM:PF05136.12-Phage-portal-protein	BLASTN not conducted
contig19710_[cov=20]	contigM10k_results1060	Phage sp. ctl621060	None	13877	PHANOTATE	5	cdd_cluster.419/CDD:pfam12236-head-to-tail-connecting-protein|baits_missed.168/PDB:5OEA_B-Large-subunit-terminase|podo_cluster.48/PFAM:PF11134.7--Phage-stabilisation-protein|VOG2326/PDB:5MU4_D-Tail-tubular-protein-A|mcp_clust13/PDB:2XD8_E-major-capsid-protein	BLASTN not conducted
contig19821_[cov=18]	contigM10k_results1072	Phage sp. ctyFC1072	None	13756	PHANOTATE	4	some_caudo_cluster.b3/PDB:4BIL_D-Large-Terminase|baits_missed.104/PDB:5VGT_A-tail-adaptor|baits_missed.76/PFAM:PF12236.7-head-to-tail-connecting-protein|baits_missed.4/PFAM:PF10124.8-Major-capsid-protein	BLASTN not conducted
contig19841_[cov=10]	contigM10k_results1075	Kyanoviridae sp. ctWF81075	None	13713	PHANOTATE	1	VOG4165/UniProt:tr|A0A0E3FAZ1_9CAUD-Structural-protein-	BLASTN not conducted
contig19858_[cov=30]	contigM10k_results1077	Phage sp. ctcpK1077	None	13696	PHANOTATE	2	baits_missed.10/PDB:2XD8_E-CAPSID-PROTEIN-T7-LIKE|baits_missed.262/PDB:5OE8_A-Large-subunit-terminase	BLASTN not conducted
contig19859_[cov=23]	contigM10k_results1078	Phage sp. ctBrr1078	None	13691	PHANOTATE	5	mcp_clust9/PDB:2XD8_E-major-capsid-protein|VOG2326/PDB:5MU4_D-Tail-tubular-protein-A|podo_cluster.48/PFAM:PF11134.7--Phage-stabilisation-protein|some_caudo_cluster.b22/PDB:2O0J_A-large-terminase|some_caudo_cluster.f43/PFAM:PF12236.7-head-to-tail-connecting-protein	BLASTN not conducted
contig10400_[cov=29]	contigM10k_results1081	Phage sp. ctTgT1081	None	13676	PHANOTATE	4	mcp_clust56/PDB:2XD8_E-major-capsid-protein|baits_missed.262/PDB:5OE8_A-Large-subunit-terminase|baits_missed.114/PFAM:PF11134.7-Phage-stabilisation-protein|VOG2386/PDB:5GAI_G-Portal-protein	BLASTN not conducted
contig03785_[cov=22]	contigM10k_results1091	Phage sp. ctaGQ1091	None	13617	PHANOTATE	1	VOG4591/PDB:5IV5_GJ-Baseplate-wedge-protein-gp6	BLASTN not conducted
contig15100_[cov=29]	contigM10k_results1095	Phage sp. ctcFG1095	None	13605	PHANOTATE	2	some_caudo_cluster.b8/PFAM:PF06152.10-minor-capsid-protein|tmp1_clust9/Uniprot:K8AAU2_9ENTR-tail-tape-measure	BLASTN not conducted
contig00420_[cov=33]	contigM10k_results11	Phage sp. ct6e411	None	107513	PHANOTATE	10	VOG0351/PFAM:PF03420.12-Prohead-core-protein-serine-protease|VOG1001/PFAM:PF07230.10-capsid-assembly-protein|cdd_cluster.54/CDD:PHA02533-large-terminase-protein|VOG4695/PDB:5IV5_A-Baseplate-wedge-protein-gp6|unclassified_dsDNA_phage_cluster.190/PDB:5IW9_B-Baseplate-wedge-protein|baits_missed.81/PFAM:PF12322.7-baseplate-protein|baits_missed.293/PDB:5IV5_IB-Baseplate-wedge-protein|baits_missed.293/…	BLASTN not conducted
contig19960_[cov=12]	contigM10k_results1103	Phage sp. ct1ic1103	None	13582	PHANOTATE	1	VOG7068/PDB:2O0J_A-DNA-packaging-protein	BLASTN not conducted
contig05564_[cov=10]	contigM10k_results1111	Phage sp. ctw4y1111	None	13532	PHANOTATE	1	VOG0460/UniProt:tr|D5GVB0_9CAUD-phage-neck-protein	BLASTN not conducted
contig17547_[cov=77]	contigM10k_results1112	Phage sp. ctBYc1112	None	13529	PHANOTATE	2	baits_missed.342/PDB:2C3F_A-HYALURONIDASE-PHAGE-TAIL|VOG10915/UniProt:tr|C7F4C0_9CAUD-Capsid-decoration-protein-	BLASTN not conducted
contig13334_[cov=16]	contigM10k_results1113	Phage sp. ctlzo1113	None	13516	PHANOTATE	9	VOG6535/PDB:5IV5_Z-Baseplate-wedge-protein-gp6|VOG1005/PDB:5IV5_IF-Baseplate-wedge-protein|cdd_cluster.421/CDD:pfam12322-baseplate-protein|VOG4695/PDB:5IV5_A-Baseplate-wedge-protein-gp6|unclassified_dsDNA_phage_cluster.190/PDB:5IW9_B-Baseplate-wedge-protein|cdd_cluster.369/CDD:pfam06714-Baseplate|VOG1803/PDB:5IV5_YE-Baseplate-wedge-protein|cdd_cluster.64/CDD:PHA02578-baseplate-wedge-subunit;-|VOG…	BLASTN not conducted
contig20126_[cov=23]	contigM10k_results1117	Phage sp. ctcXv1117	None	13471	PHANOTATE	4	baits_missed.4/PFAM:PF10124.8-Major-capsid-protein|baits_missed.76/PFAM:PF12236.7-head-to-tail-connecting-protein|some_caudo_cluster.b3/PDB:4BIL_D-Large-Terminase|baits_missed.104/PDB:5VGT_A-tail-adaptor	BLASTN not conducted
contig03034_[cov=24]	contigM10k_results1121	Inoviridae sp. ctEcO1121	None	13453	PHANOTATE	3	phycodna_cluster.4/PDB:5TIP_B-Major-capsid-protein|phycodna_cluster.4/PDB:5TIP_B-Major-capsid-protein|phycodna_cluster.64/PDB:4KFU_C-Genome-packaging-NTPase	BLASTN not conducted
contig08531_[cov=18]	contigM10k_results1125	Phage sp. ctvEI1125	None	13432	PHANOTATE	3	unclassified_dsDNA_phage_cluster.84/PFAM:PF10145.8-minor-tail-protein|baits_missed.342/PDB:2C3F_A-HYALURONIDASE-PHAGE-TAIL|baits_missed.236/UniProtKB:A0A090S812_9VIBR-tail-fiber-protein	BLASTN not conducted
contig05868_[cov=23]	contigM10k_results113	Phage sp. ctOCN113	None	38023	PHANOTATE	1	baits_missed.53/PFAM:PF11134.7-Phage-stabilisation-protein	BLASTN not conducted
contig15303_[cov=18]	contigM10k_results1132	Autographiviridae sp. ct5l21132	None	13389	PHANOTATE	1	podo_cluster.10/PFAM:PF11134.7--Phage-stabilisation-protein	BLASTN not conducted
contig17875_[cov=20]	contigM10k_results1138	Phage sp. ctveN1138	None	13366	PHANOTATE	5	shth_clust8/PDB:3J9Q_C-tail-sheath|mtp1_clust47/PFAM:PF06841.11-major-tail-protein|baits_missed.81/PFAM:PF12322.7-baseplate-protein|baits_missed.7/UniProtKB:H6WFV7_9CAUD-structural-protein-|VOG9426/UniProt:tr|A0A076YKH6_9CAUD-Putative-head-decoration-protein-	BLASTN not conducted
contig16716_[cov=13]	contigM10k_results1144	Inoviridae sp. ctH3n1144	None	13336	PHANOTATE	1	adinto_cluster.55/PDB:3GUD_A-Neck-appendage-like-protein	BLASTN not conducted
contig14049_[cov=16]	contigM10k_results1148	Phage sp. ctjoP1148	None	13296	PHANOTATE	8	VOG0848/PFAM:PF05100.11-minor-tail-protein-L|some_caudo_cluster.c6/PFAM:PF06805.11-tail-assembly-protein-I|unclassified_dsDNA_phage_cluster.49/PFAM:PF13550.5--tail-protein|baits_missed.443/PDB:5IV5_HH-Baseplate-wedge-protein|tc1_clust50/PDB:3FZ2_G-tail-completion-protein|some_caudo_cluster.f99/PDB:5NGJ_A-Tail-tube-protein|baits_missed.149/UniProtKB:A0A0Q5ZV75_9FLAO-tail-tape-measure-protein-|VOG0…	BLASTN not conducted
contig01624_[cov=13]	contigM10k_results1154	Phage sp. ctse31154	None	13276	PHANOTATE	1	VOG8266/PDB:5IV5_X-Baseplate-wedge-protein-gp6	BLASTN not conducted
contig10020_[cov=55]	contigM10k_results116	Phage sp. ct81i116	None	37518	PHANOTATE	8	VOG5211/PDB:3GUD_B-Neck-appendage-protein|baits_missed.499/PFAM:PF11134.7-Phage-stabilisation-protein|ad1_clust55/PDB:5MU4_A-head-to-tail-adaptor|baits_missed.365/UniProtKB:Q94MS0_9CAUD-Major-virion-structural-protein-|mcp_clust8/PDB:5LII_P-major-capsid-protein|baits_missed.441/PFAM:PF16510.4-portal-protein|some_caudo_cluster.b22/PDB:2O0J_A-large-terminase|some_caudo_cluster.d248/PFAM:PF07141.10-…	BLASTN not conducted
contig14124_[cov=26]	contigM10k_results1162	Phage sp. ctwWw1162	None	13231	PHANOTATE	2	some_caudo_cluster.g455/PFAM:PF11134.7-stabilisation-protein|VOG10000/PDB:5VGT_A-tail-adaptor	BLASTN not conducted
contig07568_[cov=29]	contigM10k_results1167	Algavirales sp. ct4YV1167	None	13199	Prodigal	1	adinto_cluster.55/PDB:3GUD_A-Neck-appendage-like-protein	BLASTN not conducted
contig05854_[cov=45]	contigM10k_results117	Phage sp. ctSYd117	None	37497	PHANOTATE	3	baits_missed.53/PFAM:PF11134.7-Phage-stabilisation-protein|baits_missed.104/PDB:5VGT_A-tail-adaptor|ad1_clust11/PDB:5A21_D-head-to-tail-adaptor	BLASTN not conducted
contig14168_[cov=16]	contigM10k_results1171	Phage sp. ctoCd1171	None	13190	PHANOTATE	3	mcp_clust15/PFAM:PF03864.14-major-capsid-protein|VOG9262/PFAM:PF14550.5-Putative-phage-serine-protease-XkdF|VOG11074/PFAM:PF11114.7-Minor-capsid-protein	BLASTN not conducted
contig09379_[cov=30]	contigM10k_results1172	Phage sp. ctbF61172	None	13185	PHANOTATE	2	podo_cluster.8/PDB:4BIJ_C-Terminase-large-subunit|prtl_clust15/PFAM:PF05133.13-portal	BLASTN not conducted
contig16682_[cov=13]	contigM10k_results1173	Phage sp. ctidT1173	None	13181	PHANOTATE	1	VOG1886/PFAM:PF03354.14-Phage-Terminase	BLASTN not conducted
contig03790_[cov=21]	contigM10k_results118	Phage sp. ctpqj118	None	37403	PHANOTATE	1	VOG10302/PDB:3GQH_C-Preneck-appendage-protein	BLASTN not conducted
contig07416_[cov=24]	contigM10k_results1182	Kyanoviridae sp. ctzpz1182	None	13117	PHANOTATE	2	baits_missed.7/UniProtKB:H6WFV7_9CAUD-structural-protein-|adinto_cluster.55/PDB:3GUD_A-Neck-appendage-like-protein	BLASTN not conducted
contig20560_[cov=23]	contigM10k_results1189	Kyanoviridae sp. ctgxb1189	None	13088	PHANOTATE	2	VOG4695/PDB:5IV5_A-Baseplate-wedge-protein-gp6|unclassified_dsDNA_phage_cluster.190/PDB:5IW9_B-Baseplate-wedge-protein	BLASTN not conducted
contig00273_[cov=23]	contigM10k_results12	Phage sp. ctJx112	None	104391	PHANOTATE	15	VOG8266/PDB:5IV5_X-Baseplate-wedge-protein-gp6|VOG7415/PFAM:PF12322.7-baseplate-protein|unclassified_dsDNA_phage_cluster.190/PDB:5IW9_B-Baseplate-wedge-protein|VOG1001/PFAM:PF07230.10-capsid-assembly-protein|baits_missed.389/PFAM:PF03420.12-Prohead-core-protein-serine-protease|seeker_phage_cluster22/PFAM:PF07068.11-Major-capsid-protein|baits_missed.7/UniProtKB:H6WFV7_9CAUD-structural-protein-|VOG…	BLASTN not conducted
contig08913_[cov=16]	contigM10k_results1209	Phage sp. ct7Kb1209	None	12994	PHANOTATE	2	cdd_cluster.378/CDD:pfam07880-baseplate-like-protein|VOG4715/PDB:5IV5_ED-Baseplate-wedge-protein-gp6	BLASTN not conducted
contig12855_[cov=47]	contigM10k_results1216	Phage sp. cthwO1216	None	12977	PHANOTATE	4	mtp1_clust47/PFAM:PF06841.11-major-tail-protein|cdd_cluster.138/CDD:TIGR04387-major-capsid-protein-N4-gp56-family|cdd_cluster.334/CDD:pfam05133-portal-protein|shth_clust8/PDB:3J9Q_C-tail-sheath	BLASTN not conducted
contig04206_[cov=29]	contigM10k_results122	Phage sp. ctg9y122	None	36709	PHANOTATE	4	VOG4695/PDB:5IV5_A-Baseplate-wedge-protein-gp6|unclassified_dsDNA_phage_cluster.84/PFAM:PF10145.8-minor-tail-protein|mtp1_clust47/PFAM:PF06841.11-major-tail-protein|shth_clust8/PDB:3J9Q_C-tail-sheath	BLASTN not conducted
contig15603_[cov=54]	contigM10k_results1220	Phage sp. ctAMO1220	None	12960	PHANOTATE	2	some_caudo_cluster.g455/PFAM:PF11134.7-stabilisation-protein|VOG10000/PDB:5VGT_A-tail-adaptor	BLASTN not conducted
contig20721_[cov=16]	contigM10k_results1225	virus sp. ctHpp1225	None	12916	Prodigal	1	some_caudo_cluster.f99/PDB:5NGJ_A-Tail-tube-protein	BLASTN not conducted
contig10951_[cov=22]	contigM10k_results1229	Phage sp. ctfLk1229	None	12911	PHANOTATE	1	some_caudo_cluster.g100/PFAM:PF10145.8-minor-tail-protein	BLASTN not conducted
contig15601_[cov=13]	contigM10k_results1230	Phage sp. ctEjX1230	None	12909	PHANOTATE	9	tmp1_clust19/Uniprot:Q52PL2_9CAUD-tail-tape-measure|some_caudo_cluster.f220/PDB:1OHG_E-MAJOR-CAPSID-PROTEIN|some_caudo_cluster.d137/PFAM:PF05136.12-portal-protein|ad1_clust84/PFAM:PF07030.11-head-to-tail-adaptor|cdd_cluster.354/CDD:pfam05876-terminase-large-subunit-(GpA)|VOG0831/PFAM:PF07471.11-DNA-packaging-protein|mtp1_clust12/PDB:5A21_H-major-tail-protein|tc1_clust74/PDB:3FZ2_H-tail-completion…	BLASTN not conducted
contig15470_[cov=49]	contigM10k_results1234	Phage sp. ct9Iw1234	None	12885	PHANOTATE	3	lterm_clust1/PDB:5OEA_B-large-terminase|some_caudo_cluster.d21/PDB:5NGD_C-Portal-protein|baits_missed.260/PDB:3KDR_A-HK97-Family-Phage-Portal-Protein	BLASTN not conducted
contig05356_[cov=28]	contigM10k_results124	Kyanoviridae sp. ctsKH124	None	36339	PHANOTATE	6	unclassified_dsDNA_phage_cluster.318/PFAM:PF11246.7--Base-plate-wedge-protein|VOG0477/PDB:5IV5_ID-Baseplate-wedge-protein|VOG1005/PDB:5IV5_IF-Baseplate-wedge-protein|cdd_cluster.421/CDD:pfam12322-baseplate-protein|VOG1803/PDB:5IV5_YE-Baseplate-wedge-protein|baits_missed.7/UniProtKB:H6WFV7_9CAUD-structural-protein-	BLASTN not conducted
contig13385_[cov=22]	contigM10k_results1242	virus sp. ctNSa1242	None	12839	PHANOTATE	3	baits_missed.4/PFAM:PF10124.8-Major-capsid-protein|baits_missed.76/PFAM:PF12236.7-head-to-tail-connecting-protein|baits_missed.104/PDB:5VGT_A-tail-adaptor	BLASTN not conducted
contig17124_[cov=24]	contigM10k_results1248	Kyanoviridae sp. cteRf1248	None	12803	PHANOTATE	4	unclassified_dsDNA_phage_cluster.318/PFAM:PF11246.7--Base-plate-wedge-protein|VOG0477/PDB:5IV5_ID-Baseplate-wedge-protein|VOG1005/PDB:5IV5_IF-Baseplate-wedge-protein|cdd_cluster.421/CDD:pfam12322-baseplate-protein	BLASTN not conducted
contig05252_[cov=20]	contigM10k_results125	Kyanoviridae sp. ctn3r125	None	36318	PHANOTATE	13	cdd_cluster.59/CDD:PHA02541-major-capsid-protein|unclassified_dsDNA_phage_cluster.256/UniProtKB:M4SPG5_9CAUD-Scaffold-protein-|baits_missed.389/PFAM:PF03420.12-Prohead-core-protein-serine-protease|seeker_phage_cluster16/PFAM:PF07230.11-Portal|VOG1005/PDB:5IV5_IF-Baseplate-wedge-protein|shth_singleton4/PDB:3J9Q_C-tail-sheath|seeker_phage_cluster21/PDB:3EZK_A-Terminase|baits_missed.7/UniProtKB:H6WF…	BLASTN not conducted
contig06155_[cov=23]	contigM10k_results1257	Kyanoviridae sp. ctqgC1257	None	12764	PHANOTATE	4	VOG4697/PDB:5IV5_W-Baseplate-wedge-protein-gp6|VOG0466/PDB:1YUE_A-Major-Capsid-Protein|unclassified_dsDNA_phage_cluster.256/UniProtKB:M4SPG5_9CAUD-Scaffold-protein-|baits_missed.389/PFAM:PF03420.12-Prohead-core-protein-serine-protease	BLASTN not conducted
contig17449_[cov=29]	contigM10k_results1266	Phage sp. ctXrr1266	None	12714	PHANOTATE	2	baits_missed.203/PFAM:PF16778.4-Phage-tail-assembly-chaperone-protein|mtp1_singleton22/PDB:5A21_H-major-tail-protein	BLASTN not conducted
contig04198_[cov=38]	contigM10k_results1267	Phage sp. ctR301267	None	12712	PHANOTATE	3	cdd_cluster.138/CDD:TIGR04387-major-capsid-protein-N4-gp56-family|cdd_cluster.334/CDD:pfam05133-portal-protein|halo_cluster.37/PFAM:PF03354.14-Terminase	BLASTN not conducted
contig20240_[cov=12]	contigM10k_results1272	Phage sp. ct9Z21272	None	12673	PHANOTATE	6	some_caudo_cluster.c3/PFAM:PF03354.14-Large-Terminase|cdd_cluster.326/CDD:pfam04860-portal-protein|cdd_cluster.4/CDD:COG3740-head-maturation-protease|some_caudo_cluster.g96/PDB:1OHG_E-MAJOR-CAPSID-PROTEIN|cdd_cluster.146/CDD:cd08054-Head-Tail-Connector-Protein|mtp1_clust53/PFAM:PF06199.10-major-tail-protein	BLASTN not conducted
contig07216_[cov=48]	contigM10k_results1275	virus sp. ct40Y1275	None	12664	PHANOTATE	2	baits_missed.203/PFAM:PF16778.4-Phage-tail-assembly-chaperone-protein|baits_missed.7/UniProtKB:H6WFV7_9CAUD-structural-protein-	BLASTN not conducted
contig12629_[cov=13]	contigM10k_results1286	Phage sp. ctBtZ1286	None	12570	PHANOTATE	10	unclassified_dsDNA_phage_cluster.380/PFAM:PF05354.10-Head-Tail-Attachment-Protein|VOG1527/CDD:cd08053-Putative-Head-Tail-Connector-Protein|unclassified_dsDNA_phage_cluster.376/PDB:4AN5_F-Major-capsid-protein|VOG4611/PFAM:PF06810.10-minor-structural-protein-GP20|some_caudo_cluster.b8/PFAM:PF06152.10-minor-capsid-protein|sipho_cluster.18/UniProtKB:I6NKY8_9CAUD-Tail-tape-measure-|unclassified_dsDNA_…	BLASTN not conducted
contig09563_[cov=31]	contigM10k_results1287	virus sp. ctNC11287	None	12567	PHANOTATE	2	hc1_singleton24/PFAM:PF11134.7-head-closure-knob|podo_cluster.49/PDB:4DKW_C-Large-terminase-protein	BLASTN not conducted
contig08508_[cov=57]	contigM10k_results130	Phage sp. ctNng130	None	36127	PHANOTATE	3	podo_cluster.8/PDB:4BIJ_C-Terminase-large-subunit|some_caudo_cluster.c11/PFAM:PF12571.7-tail-collar-fibre-protein|prtl_clust15/PFAM:PF05133.13-portal	BLASTN not conducted
contig16186_[cov=13]	contigM10k_results1301	Kyanoviridae sp. ctNr11301	None	12522	PHANOTATE	3	VOG1005/PDB:5IV5_IF-Baseplate-wedge-protein|VOG0477/PDB:5IV5_ID-Baseplate-wedge-protein|unclassified_dsDNA_phage_cluster.318/PFAM:PF11246.7--Base-plate-wedge-protein	BLASTN not conducted
contig16871_[cov=18]	contigM10k_results1302	Phage sp. ctyzO1302	None	12515	PHANOTATE	2	prtl_clust15/PFAM:PF05133.13-portal|podo_cluster.8/PDB:4BIJ_C-Terminase-large-subunit	BLASTN not conducted
contig06692_[cov=28]	contigM10k_results1306	Phage sp. ctKdS1306	None	12508	PHANOTATE	1	baits_missed.260/PDB:3KDR_A-HK97-Family-Phage-Portal-Protein	BLASTN not conducted
contig08911_[cov=77]	contigM10k_results131	Phage sp. ctoVo131	None	35963	PHANOTATE	6	baits_missed.365/UniProtKB:Q94MS0_9CAUD-Major-virion-structural-protein-|mcp_clust8/PDB:5LII_P-major-capsid-protein|baits_missed.441/PFAM:PF16510.4-portal-protein|some_caudo_cluster.b22/PDB:2O0J_A-large-terminase|VOG5211/PDB:3GUD_B-Neck-appendage-protein|baits_missed.499/PFAM:PF11134.7-Phage-stabilisation-protein	BLASTN not conducted
contig15440_[cov=99]	contigM10k_results1310	Phage sp. cthrj1310	None	12477	PHANOTATE	1	some_caudo_cluster.b3/PDB:4BIL_D-Large-Terminase	BLASTN not conducted
contig08915_[cov=27]	contigM10k_results1318	Kyanoviridae sp. ct3nV1318	None	12436	PHANOTATE	6	VOG0351/PFAM:PF03420.12-Prohead-core-protein-serine-protease|unclassified_dsDNA_phage_cluster.256/UniProtKB:M4SPG5_9CAUD-Scaffold-protein-|seeker_phage_cluster21/PDB:3EZK_A-Terminase|shth_singleton4/PDB:3J9Q_C-tail-sheath|VOG1005/PDB:5IV5_IF-Baseplate-wedge-protein|seeker_phage_cluster16/PFAM:PF07230.11-Portal	BLASTN not conducted
contig11068_[cov=21]	contigM10k_results1325	Phage sp. ctkOf1325	None	12418	PHANOTATE	1	VOG1886/PFAM:PF03354.14-Phage-Terminase	BLASTN not conducted
contig13859_[cov=11]	contigM10k_results1330	Phage sp. ctJle1330	None	12402	PHANOTATE	1	cdd_cluster.54/CDD:PHA02533-large-terminase-protein	BLASTN not conducted
contig09033_[cov=33]	contigM10k_results1339	Phage sp. ctwKP1339	None	12350	PHANOTATE	3	seeker_phage_cluster1/PDB:5JJ3_G-Portal|unclassified_dsDNA_phage_cluster.207/UniProtKB:I2FLT6_9CAUD-Scaffolding-protein-|baits_missed.53/PFAM:PF11134.7-Phage-stabilisation-protein	BLASTN not conducted
contig05463_[cov=45]	contigM10k_results1340	Kyanoviridae sp. ctZFF1340	None	12343	PHANOTATE	3	unclassified_dsDNA_phage_cluster.256/UniProtKB:M4SPG5_9CAUD-Scaffold-protein-|cdd_cluster.59/CDD:PHA02541-major-capsid-protein|VOG4697/PDB:5IV5_W-Baseplate-wedge-protein-gp6	BLASTN not conducted
contig18050_[cov=15]	contigM10k_results1344	Phage sp. ctwSW1344	None	12329	PHANOTATE	3	mcp_clust40/PFAM:PF05065.12-major-capsid-protein|mtp1_clust53/PFAM:PF06199.10-major-tail-protein|tmp1_clust32/Uniprot:A0A0M4RRC2_9CAUD-tail-tape-measure	BLASTN not conducted
contig21565_[cov=17]	contigM10k_results1347	virus sp. ctIXc1347	None	12317	PHANOTATE	1	baits_missed.203/PFAM:PF16778.4-Phage-tail-assembly-chaperone-protein	BLASTN not conducted
contig09483_[cov=15]	contigM10k_results1359	Kyanoviridae sp. ctTS01359	None	12288	PHANOTATE	3	unclassified_dsDNA_phage_cluster.256/UniProtKB:M4SPG5_9CAUD-Scaffold-protein-|cdd_cluster.59/CDD:PHA02541-major-capsid-protein|VOG4697/PDB:5IV5_W-Baseplate-wedge-protein-gp6	BLASTN not conducted
contig06283_[cov=21]	contigM10k_results136	Phage sp. cthoH136	None	35272	PHANOTATE	2	baits_missed.7/UniProtKB:H6WFV7_9CAUD-structural-protein-|VOG4591/PDB:5IV5_GJ-Baseplate-wedge-protein-gp6	BLASTN not conducted
contig08611_[cov=28]	contigM10k_results137	Phage sp. ctq5S137	None	35198	PHANOTATE	2	VOG2386/PDB:5GAI_G-Portal-protein|baits_missed.262/PDB:5OE8_A-Large-subunit-terminase	BLASTN not conducted
contig14656_[cov=41]	contigM10k_results1373	virus sp. ct34a1373	None	12226	PHANOTATE	4	baits_missed.4/PFAM:PF10124.8-Major-capsid-protein|baits_missed.76/PFAM:PF12236.7-head-to-tail-connecting-protein|ad1_clust11/PDB:5A21_D-head-to-tail-adaptor|baits_missed.104/PDB:5VGT_A-tail-adaptor	BLASTN not conducted
contig10238_[cov=27]	contigM10k_results1374	Phage sp. ctaDQ1374	None	12218	PHANOTATE	2	baits_missed.443/PDB:5IV5_HH-Baseplate-wedge-protein|baits_missed.114/PFAM:PF11134.7-Phage-stabilisation-protein	BLASTN not conducted
contig04328_[cov=27]	contigM10k_results1375	Phage sp. ctGy31375	None	12215	PHANOTATE	2	VOG0456/PDB:5IV5_CF-Baseplate-wedge-protein|VOG10302/PDB:3GQH_C-Preneck-appendage-protein	BLASTN not conducted
contig00407_[cov=26]	contigM10k_results138	Phage sp. ctZP1138	None	35062	PHANOTATE	4	VOG0460/UniProt:tr|D5GVB0_9CAUD-phage-neck-protein|cdd_cluster.54/CDD:PHA02533-large-terminase-protein|VOG7387/PDB:5IV5_FI-Baseplate-wedge-protein-gp6|VOG8006/PDB:5IV5_IA-Baseplate-wedge-protein-gp6	BLASTN not conducted
contig12640_[cov=21]	contigM10k_results1382	virus sp. ctt0v1382	None	12189	PHANOTATE	2	baits_missed.203/PFAM:PF16778.4-Phage-tail-assembly-chaperone-protein|VOG0462/PDB:4HUD_D-Tail-connector-protein	BLASTN not conducted
contig14732_[cov=17]	contigM10k_results1386	Phage sp. ctCRL1386	None	12170	PHANOTATE	2	baits_missed.494/PFAM:PF11134.7-Phage-stabilisation-protein|ad1_clust11/PDB:5A21_D-head-to-tail-adaptor	BLASTN not conducted
contig11162_[cov=20]	contigM10k_results1400	Phage sp. ctMGJ1400	None	12092	PHANOTATE	2	some_caudo_cluster.d21/PDB:5NGD_C-Portal-protein|some_caudo_cluster.e14/PDB:4IEE_A-large-terminase	BLASTN not conducted
contig12585_[cov=11]	contigM10k_results1401	Phage sp. ctTxg1401	None	12090	PHANOTATE	3	podo_cluster.48/PFAM:PF11134.7--Phage-stabilisation-protein|VOG2326/PDB:5MU4_D-Tail-tubular-protein-A|VOG3740/PDB:3J4U_G-major-capsid-protein	BLASTN not conducted
contig21944_[cov=22]	contigM10k_results1402	Phage sp. ctnlH1402	None	12090	PHANOTATE	4	some_caudo_cluster.b27/PFAM:PF03354.14-Large-Terminase|some_caudo_cluster.f77/PDB:3KDR_A-Portal-Protein|cdd_cluster.124/CDD:TIGR01543-phage-prohead-protease|mtp1_clust53/PFAM:PF06199.10-major-tail-protein	BLASTN not conducted
contig10831_[cov=59]	contigM10k_results1406	Imitervirales sp. ctyqs1406	None	12070	PHANOTATE	3	adinto_cluster.55/PDB:3GUD_A-Neck-appendage-like-protein|some_caudo_cluster.b42/PFAM:PF06820.11-tail-fibre|some_caudo_cluster.b42/PFAM:PF06820.11-tail-fibre	BLASTN not conducted
contig05636_[cov=13]	contigM10k_results1408	virus sp. ctiwd1408	None	12068	PHANOTATE	2	ad1_clust11/PDB:5A21_D-head-to-tail-adaptor|ad1_singleton28/PDB:cd00152-head-to-tail-adaptor	BLASTN not conducted
contig08361_[cov=22]	contigM10k_results1423	Phage sp. ctfBH1423	None	12012	PHANOTATE	1	ad1_singleton28/PDB:cd00152-head-to-tail-adaptor	BLASTN not conducted
contig05094_[cov=15]	contigM10k_results1424	Phage sp. ctRHG1424	None	11999	PHANOTATE	7	unclassified_dsDNA_phage_cluster.190/PDB:5IW9_B-Baseplate-wedge-protein|VOG4695/PDB:5IV5_A-Baseplate-wedge-protein-gp6|cdd_cluster.421/CDD:pfam12322-baseplate-protein|VOG1005/PDB:5IV5_IF-Baseplate-wedge-protein|VOG0477/PDB:5IV5_ID-Baseplate-wedge-protein|cdd_cluster.64/CDD:PHA02578-baseplate-wedge-subunit;-|VOG1803/PDB:5IV5_YE-Baseplate-wedge-protein	BLASTN not conducted
contig02403_[cov=19]	contigM10k_results143	Phage sp. ctKZk143	None	34185	PHANOTATE	6	VOG1005/PDB:5IV5_IF-Baseplate-wedge-protein|cdd_cluster.421/CDD:pfam12322-baseplate-protein|cdd_cluster.369/CDD:pfam06714-Baseplate|VOG1803/PDB:5IV5_YE-Baseplate-wedge-protein|cdd_cluster.64/CDD:PHA02578-baseplate-wedge-subunit;-|VOG0477/PDB:5IV5_ID-Baseplate-wedge-protein	BLASTN not conducted
contig20703_[cov=22]	contigM10k_results1431	Phage sp. ct5sp1431	None	11975	PHANOTATE	2	mcp_clust21/PDB:5LII_P-major-capsid-protein|baits_missed.53/PFAM:PF11134.7-Phage-stabilisation-protein	BLASTN not conducted
contig09107_[cov=15]	contigM10k_results1435	Leisingerviridae sp. ct1oC1435	None	11963	PHANOTATE	4	cdd_cluster.326/CDD:pfam04860-portal-protein|VOG0572/PFAM:PF05069.12-Phage-virion-morphogenesis-protein|shth_clust8/PDB:3J9Q_C-tail-sheath|baits_missed.300/PDB:5OEA_B-Large-subunit-terminase	BLASTN not conducted
contig08793_[cov=21]	contigM10k_results1436	Phage sp. ct7641436	None	11958	PHANOTATE	2	mcp_clust21/PDB:5LII_P-major-capsid-protein|baits_missed.296/PDB:5OEA_B-Large-subunit-terminase	BLASTN not conducted
contig06605_[cov=24]	contigM10k_results144	Kyanoviridae sp. ctftJ144	None	34078	PHANOTATE	8	seeker_phage_cluster21/PDB:3EZK_A-Terminase|VOG4715/PDB:5IV5_ED-Baseplate-wedge-protein-gp6|VOG0456/PDB:5IV5_CF-Baseplate-wedge-protein|VOG4695/PDB:5IV5_A-Baseplate-wedge-protein-gp6|VOG4696/PFAM:PF11053.7-Terminase-DNA-packaging-enzyme|VOG0462/PDB:4HUD_D-Tail-connector-protein|VOG0461/PFAM:PF11649.7-Virus-neck-protein|VOG0460/UniProt:tr|D5GVB0_9CAUD-phage-neck-protein	BLASTN not conducted
contig16175_[cov=15]	contigM10k_results1441	Phage sp. ctBHv1441	None	11945	PHANOTATE	1	baits_missed.114/PFAM:PF11134.7-Phage-stabilisation-protein	BLASTN not conducted
contig09932_[cov=17]	contigM10k_results1442	Virophage sp. ctWic1442	None	11940	PHANOTATE	3	adinto_cluster.25/PDB:3J26_F-penton-capsid-protein|adinto_cluster.23/PDB:3J26_N-penton-capsid-protein|VOG5862/PFAM:PF07484.11-Tail-Collar-Domain	BLASTN not conducted
contig16784_[cov=48]	contigM10k_results1449	Phage sp. cttcs1449	None	11903	PHANOTATE	2	ad1_clust11/PDB:5A21_D-head-to-tail-adaptor|baits_missed.104/PDB:5VGT_A-tail-adaptor	BLASTN not conducted
contig07930_[cov=29]	contigM10k_results1453	Kyanoviridae sp. ctr3D1453	None	11887	PHANOTATE	3	unclassified_dsDNA_phage_cluster.190/PDB:5IW9_B-Baseplate-wedge-protein|VOG4695/PDB:5IV5_A-Baseplate-wedge-protein-gp6|VOG6535/PDB:5IV5_Z-Baseplate-wedge-protein-gp6	BLASTN not conducted
contig16283_[cov=9]	contigM10k_results1458	Phage sp. ctBBB1458	None	11873	PHANOTATE	2	some_caudo_cluster.c11/PFAM:PF12571.7-tail-collar-fibre-protein|VOG1191/PDB:1IF0_A-MAJOR-CAPSID-PROTEIN	BLASTN not conducted
contig14751_[cov=11]	contigM10k_results1461	Kyanoviridae sp. cteUq1461	None	11866	PHANOTATE	4	cdd_cluster.421/CDD:pfam12322-baseplate-protein|VOG1005/PDB:5IV5_IF-Baseplate-wedge-protein|VOG0477/PDB:5IV5_ID-Baseplate-wedge-protein|unclassified_dsDNA_phage_cluster.318/PFAM:PF11246.7--Base-plate-wedge-protein	BLASTN not conducted
contig16431_[cov=21]	contigM10k_results1470	Phage sp. ctjnm1470	None	11835	PHANOTATE	6	some_caudo_cluster.c3/PFAM:PF03354.14-Large-Terminase|some_caudo_cluster.g146/PDB:5A21_D-head-to-tail-adaptor|mtp1_clust53/PFAM:PF06199.10-major-tail-protein|cdd_cluster.326/CDD:pfam04860-portal-protein|cdd_cluster.4/CDD:COG3740-head-maturation-protease|cdd_cluster.127/CDD:TIGR01554-phage-major-capsid-protein-HK97-family	BLASTN not conducted
contig12832_[cov=13]	contigM10k_results1471	Phage sp. ctrxp1471	None	11833	PHANOTATE	3	cdd_cluster.138/CDD:TIGR04387-major-capsid-protein-N4-gp56-family|cdd_cluster.334/CDD:pfam05133-portal-protein|halo_cluster.37/PFAM:PF03354.14-Terminase	BLASTN not conducted
contig06157_[cov=26]	contigM10k_results1473	Kyanoviridae sp. ctEK91473	None	11820	PHANOTATE	9	VOG0460/UniProt:tr|D5GVB0_9CAUD-phage-neck-protein|seeker_phage_cluster16/PFAM:PF07230.11-Portal|VOG1005/PDB:5IV5_IF-Baseplate-wedge-protein|VOG1005/PDB:5IV5_IF-Baseplate-wedge-protein|shth_singleton4/PDB:3J9Q_C-tail-sheath|cdd_cluster.54/CDD:PHA02533-large-terminase-protein|VOG4696/PFAM:PF11053.7-Terminase-DNA-packaging-enzyme|VOG0462/PDB:4HUD_D-Tail-connector-protein|VOG0461/PFAM:PF11649.7-Viru…	BLASTN not conducted
contig22327_[cov=15]	contigM10k_results1475	Phage sp. ctJXe1475	None	11813	PHANOTATE	1	baits_missed.81/PFAM:PF12322.7-baseplate-protein	BLASTN not conducted
contig22328_[cov=12]	contigM10k_results1478	Phage sp. ctsle1478	None	11809	PHANOTATE	2	podo_cluster.8/PDB:4BIJ_C-Terminase-large-subunit|prtl_clust15/PFAM:PF05133.13-portal	BLASTN not conducted
contig19045_[cov=13]	contigM10k_results1479	Kyanoviridae sp. ctmfd1479	None	11808	PHANOTATE	5	baits_missed.342/PDB:2C3F_A-HYALURONIDASE-PHAGE-TAIL|VOG0460/UniProt:tr|D5GVB0_9CAUD-phage-neck-protein|VOG0461/PFAM:PF11649.7-Virus-neck-protein|VOG0462/PDB:4HUD_D-Tail-connector-protein|VOG4696/PFAM:PF11053.7-Terminase-DNA-packaging-enzyme	BLASTN not conducted
contig15755_[cov=19]	contigM10k_results1489	Phage sp. ct00c1489	None	11738	PHANOTATE	2	prtl_clust35/PFAM:PF05133.13-portal|some_caudo_cluster.b3/PDB:4BIL_D-Large-Terminase	BLASTN not conducted
contig11933_[cov=27]	contigM10k_results1491	Kyanoviridae sp. ctjF41491	None	11734	PHANOTATE	4	unclassified_dsDNA_phage_cluster.318/PFAM:PF11246.7--Base-plate-wedge-protein|VOG0477/PDB:5IV5_ID-Baseplate-wedge-protein|VOG1005/PDB:5IV5_IF-Baseplate-wedge-protein|cdd_cluster.421/CDD:pfam12322-baseplate-protein	BLASTN not conducted
contig05236_[cov=55]	contigM10k_results1505	crAss-like phage sp. ctHCR1505	None	11671	PHANOTATE	1	crass_cluster.26/UniProtKB:S0A0Q9_9CAUD-Structural-protein-	BLASTN not conducted
contig16348_[cov=17]	contigM10k_results1509	Phage sp. ctVOQ1509	None	11658	PHANOTATE	2	VOG4715/PDB:5IV5_ED-Baseplate-wedge-protein-gp6|VOG5862/PFAM:PF07484.11-Tail-Collar-Domain	BLASTN not conducted
contig11379_[cov=17]	contigM10k_results1519	Phage sp. ctEUj1519	None	11585	PHANOTATE	2	prtl_singleton16/PDB:2JES_G-portal|podo_cluster.121/PFAM:PF13252.5--Major-Capsid-Protein-(DUF4043)	BLASTN not conducted
contig06693_[cov=33]	contigM10k_results152	Phage sp. ctGng152	None	33288	PHANOTATE	1	baits_missed.426/PDB:4KFU_C-Terminase	BLASTN not conducted
contig07185_[cov=17]	contigM10k_results1521	Phage sp. cttoe1521	None	11575	PHANOTATE	1	baits_missed.203/PFAM:PF16778.4-Phage-tail-assembly-chaperone-protein	BLASTN not conducted
contig17042_[cov=17]	contigM10k_results1550	Phage sp. ctTmi1550	None	11400	PHANOTATE	4	some_caudo_cluster.b3/PDB:4BIL_D-Large-Terminase|baits_missed.104/PDB:5VGT_A-tail-adaptor|baits_missed.76/PFAM:PF12236.7-head-to-tail-connecting-protein|baits_missed.4/PFAM:PF10124.8-Major-capsid-protein	BLASTN not conducted
contig20019_[cov=45]	contigM10k_results1556	Phage sp. ctrca1556	None	11386	PHANOTATE	5	baits_missed.4/PFAM:PF10124.8-Major-capsid-protein|ad1_clust11/PDB:5A21_D-head-to-tail-adaptor|baits_missed.443/PDB:5IV5_HH-Baseplate-wedge-protein|unclassified_dsDNA_phage_cluster.412/PFAM:PF03906.13-tail-fibre-protein|baits_missed.104/PDB:5VGT_A-tail-adaptor	BLASTN not conducted
contig08686_[cov=47]	contigM10k_results1558	Inoviridae sp. ctZli1558	None	11383	PHANOTATE	1	phycodna_cluster.4/PDB:5TIP_B-Major-capsid-protein	BLASTN not conducted
contig22209_[cov=12]	contigM10k_results1565	Phage sp. ctr8l1565	None	11364	Prodigal	2	prtl_singleton16/PDB:2JES_G-portal|podo_cluster.8/PDB:4BIJ_C-Terminase-large-subunit	BLASTN not conducted
contig06699_[cov=48]	contigM10k_results1569	Kyanoviridae sp. ctYnS1569	None	11351	PHANOTATE	1	VOG4697/PDB:5IV5_W-Baseplate-wedge-protein-gp6	BLASTN not conducted
contig13517_[cov=17]	contigM10k_results1577	Phage sp. ctTp31577	None	11339	PHANOTATE	5	some_caudo_cluster.d72/PDB:1IF0_A-MAJOR-CAPSID-PROTEIN|some_caudo_cluster.e192/PFAM:PF04586.16-prohead-serine-protease|baits_missed.282/PFAM:PF04233.13-minor-capsid-component|tc1_clust84/PDB:5A21_G-tail-completion-protein|cdd_cluster.146/CDD:cd08054-Head-Tail-Connector-Protein	BLASTN not conducted
contig14633_[cov=18]	contigM10k_results1578	Phage sp. ctSZ51578	None	11338	PHANOTATE	4	mtp1_clust10/-major-tail-protein|VOG4773/PDB:5NGD_C-Portal-protein|some_caudo_cluster.e192/PFAM:PF04586.16-prohead-serine-protease|VOG0749/PFAM:PF05125.11-major-capsid-protein	BLASTN not conducted
contig23055_[cov=30]	contigM10k_results1583	Phage sp. ctNUZ1583	None	11317	PHANOTATE	2	VOG7919/PFAM:PF05136.12-portal-protein|some_caudo_cluster.e132/PDB:3EZK_B-large-terminase	BLASTN not conducted
contig09482_[cov=10]	contigM10k_results1584	Kyanoviridae sp. ctYg91584	None	11310	PHANOTATE	6	VOG0351/PFAM:PF03420.12-Prohead-core-protein-serine-protease|unclassified_dsDNA_phage_cluster.256/UniProtKB:M4SPG5_9CAUD-Scaffold-protein-|seeker_phage_cluster21/PDB:3EZK_A-Terminase|shth_singleton4/PDB:3J9Q_C-tail-sheath|VOG1005/PDB:5IV5_IF-Baseplate-wedge-protein|seeker_phage_cluster16/PFAM:PF07230.11-Portal	BLASTN not conducted
contig15695_[cov=14]	contigM10k_results1596	Phage sp. ctIM01596	None	11268	PHANOTATE	3	some_caudo_cluster.c6/PFAM:PF06805.11-tail-assembly-protein-I|some_caudo_cluster.c4/PFAM:PF05100.11-minor-tail-protein-L|VOG0847/PFAM:PF05939.12-minor-tail-protein	BLASTN not conducted
contig03780_[cov=35]	contigM10k_results1598	Phage sp. ct5YA1598	None	11261	PHANOTATE	2	VOG7415/PFAM:PF12322.7-baseplate-protein|VOG8025/PDB:5IV5_V-Baseplate-wedge-protein-gp6	BLASTN not conducted
contig09038_[cov=33]	contigM10k_results1604	Inoviridae sp. ctr2p1604	None	11240	PHANOTATE	3	ad1_clust11/PDB:5A21_D-head-to-tail-adaptor|baits_missed.443/PDB:5IV5_HH-Baseplate-wedge-protein|baits_missed.491/PDB:4IEE_A-Terminase-large-subunit	BLASTN not conducted
contig02708_[cov=26]	contigM10k_results161	Kyanoviridae sp. ctXHq161	None	32537	PHANOTATE	8	VOG4697/PDB:5IV5_W-Baseplate-wedge-protein-gp6|cdd_cluster.59/CDD:PHA02541-major-capsid-protein|unclassified_dsDNA_phage_cluster.256/UniProtKB:M4SPG5_9CAUD-Scaffold-protein-|baits_missed.389/PFAM:PF03420.12-Prohead-core-protein-serine-protease|seeker_phage_cluster16/PFAM:PF07230.11-Portal|unclassified_dsDNA_phage_cluster.281/PDB:5IV5_FH-Baseplate-wedge-protein|shth_singleton4/PDB:3J9Q_C-tail-shea…	BLASTN not conducted
contig06744_[cov=12]	contigM10k_results1611	Kyanoviridae sp. cto9v1611	None	11206	PHANOTATE	2	VOG0461/PFAM:PF11649.7-Virus-neck-protein|VOG4715/PDB:5IV5_ED-Baseplate-wedge-protein-gp6	BLASTN not conducted
contig19002_[cov=25]	contigM10k_results1613	Phage sp. ctPU01613	None	11203	PHANOTATE	5	unclassified_dsDNA_phage_cluster.208/PFAM:PF12236.7-head-to-tail-connecting-protein|baits_missed.494/PFAM:PF11134.7-Phage-stabilisation-protein|unclassified_dsDNA_phage_cluster.207/UniProtKB:I2FLT6_9CAUD-Scaffolding-protein-|seeker_phage_cluster35/PFAM:PF17236.2-Major-capsid-protein|ad1_clust11/PDB:5A21_D-head-to-tail-adaptor	BLASTN not conducted
contig10014_[cov=102]	contigM10k_results1614	Phage sp. ctBx61614	None	11196	PHANOTATE	2	baits_missed.236/UniProtKB:A0A090S812_9VIBR-tail-fiber-protein|baits_missed.7/UniProtKB:H6WFV7_9CAUD-structural-protein-	BLASTN not conducted
contig11425_[cov=15]	contigM10k_results1616	Phage sp. ctzuT1616	None	11189	PHANOTATE	4	tmp1_clust18/PFAM:PF01832.19-tail-tape-measure|prtl_clust6/PDB:5A20_A-portal|baits_missed.262/PDB:5OE8_A-Large-subunit-terminase|baits_missed.10/PDB:2XD8_E-CAPSID-PROTEIN-T7-LIKE	BLASTN not conducted
contig04459_[cov=25]	contigM10k_results162	Kyanoviridae sp. ct0WS162	None	32527	PHANOTATE	12	VOG4697/PDB:5IV5_W-Baseplate-wedge-protein-gp6|cdd_cluster.59/CDD:PHA02541-major-capsid-protein|unclassified_dsDNA_phage_cluster.256/UniProtKB:M4SPG5_9CAUD-Scaffold-protein-|baits_missed.389/PFAM:PF03420.12-Prohead-core-protein-serine-protease|seeker_phage_cluster16/PFAM:PF07230.11-Portal|unclassified_dsDNA_phage_cluster.281/PDB:5IV5_FH-Baseplate-wedge-protein|baits_missed.342/PDB:2C3F_A-HYALURON…	BLASTN not conducted
contig10514_[cov=18]	contigM10k_results1620	Phage sp. ctbkk1620	None	11169	PHANOTATE	7	some_caudo_cluster.g100/PFAM:PF10145.8-minor-tail-protein|cdd_cluster.4/CDD:COG3740-head-maturation-protease|cdd_cluster.326/CDD:pfam04860-portal-protein|some_caudo_cluster.c3/PFAM:PF03354.14-Large-Terminase|mtp1_clust53/PFAM:PF06199.10-major-tail-protein|cdd_cluster.146/CDD:cd08054-Head-Tail-Connector-Protein|some_caudo_cluster.g96/PDB:1OHG_E-MAJOR-CAPSID-PROTEIN	BLASTN not conducted
contig08109_[cov=33]	contigM10k_results163	Autographiviridae sp. ctGVq163	None	32456	PHANOTATE	5	podo_cluster.14/PDB:3J4A_A-Head-to-tail-joining-protein|podo_cluster.10/PFAM:PF11134.7--Phage-stabilisation-protein|podo_cluster.11/PDB:3J4B_K-Tail-tubular-protein-A|podo_cluster.7/PDB:2XD8_E-Major-capsid-protein|podo_cluster.12/PFAM:PF05396.10-capsid-assembly-protein	BLASTN not conducted
contig13151_[cov=13]	contigM10k_results1635	Kyanoviridae sp. ct2FL1635	None	11090	PHANOTATE	1	baits_missed.7/UniProtKB:H6WFV7_9CAUD-structural-protein-	BLASTN not conducted
contig10303_[cov=19]	contigM10k_results1641	Phage sp. ctm7L1641	None	11060	PHANOTATE	4	VOG2386/PDB:5GAI_G-Portal-protein|podo_cluster.49/PDB:4DKW_C-Large-terminase-protein|ad1_clust11/PDB:5A21_D-head-to-tail-adaptor|mcp_clust21/PDB:5LII_P-major-capsid-protein	BLASTN not conducted
contig05489_[cov=21]	contigM10k_results1648	virus sp. cti0a1648	None	11034	PHANOTATE	4	baits_missed.104/PDB:5VGT_A-tail-adaptor|baits_missed.4/PFAM:PF10124.8-Major-capsid-protein|baits_missed.37/UniProtKB:G2KLQ2_MICAA-Tail-fiber|ad1_clust11/PDB:5A21_D-head-to-tail-adaptor	BLASTN not conducted
contig09805_[cov=23]	contigM10k_results165	Phage sp. ctQCO165	None	32306	PHANOTATE	1	baits_missed.236/UniProtKB:A0A090S812_9VIBR-tail-fiber-protein	BLASTN not conducted
contig18509_[cov=15]	contigM10k_results1656	Phage sp. cta9O1656	None	11009	PHANOTATE	5	VOG4773/PDB:5NGD_C-Portal-protein|some_caudo_cluster.g100/PFAM:PF10145.8-minor-tail-protein|some_caudo_cluster.e192/PFAM:PF04586.16-prohead-serine-protease|VOG0749/PFAM:PF05125.11-major-capsid-protein|mtp1_clust10/-major-tail-protein	BLASTN not conducted
contig06230_[cov=26]	contigM10k_results166	Kyanoviridae sp. ctHdh166	None	32105	PHANOTATE	5	cdd_cluster.421/CDD:pfam12322-baseplate-protein|VOG1005/PDB:5IV5_IF-Baseplate-wedge-protein|VOG0477/PDB:5IV5_ID-Baseplate-wedge-protein|unclassified_dsDNA_phage_cluster.318/PFAM:PF11246.7--Base-plate-wedge-protein|VOG1803/PDB:5IV5_YE-Baseplate-wedge-protein	BLASTN not conducted
contig03777_[cov=34]	contigM10k_results1660	Phage sp. ctG721660	None	11000	PHANOTATE	2	VOG10302/PDB:3GQH_C-Preneck-appendage-protein|VOG10302/PDB:3GQH_C-Preneck-appendage-protein	BLASTN not conducted
contig09528_[cov=16]	contigM10k_results1661	Phage sp. ct8Ub1661	None	10996	PHANOTATE	2	prtl_clust15/PFAM:PF05133.13-portal|podo_cluster.8/PDB:4BIJ_C-Terminase-large-subunit	BLASTN not conducted
contig12422_[cov=15]	contigM10k_results1682	Phage sp. ctCiv1682	None	10936	PHANOTATE	1	baits_missed.427/PFAM:PF13550.5-tail-protein	BLASTN not conducted
contig05786_[cov=28]	contigM10k_results1687	Phage sp. ctkmu1687	None	10922	PHANOTATE	3	VOG11074/PFAM:PF11114.7-Minor-capsid-protein|mtp1_clust18/PDB:5A21_H-major-tail-protein|mtp1_clust18/PDB:5A21_H-major-tail-protein	BLASTN not conducted
contig08459_[cov=48]	contigM10k_results1691	Inoviridae sp. ctFCW1691	None	10919	PHANOTATE	5	baits_missed.491/PDB:4IEE_A-Terminase-large-subunit|ad1_clust11/PDB:5A21_D-head-to-tail-adaptor|seeker_phage_cluster35/PFAM:PF17236.2-Major-capsid-protein|unclassified_dsDNA_phage_cluster.207/UniProtKB:I2FLT6_9CAUD-Scaffolding-protein-|seeker_phage_cluster1/PDB:5JJ3_G-Portal	BLASTN not conducted
contig16690_[cov=10]	contigM10k_results1696	Kyanoviridae sp. cttOd1696	None	10881	PHANOTATE	7	VOG1005/PDB:5IV5_IF-Baseplate-wedge-protein|VOG1005/PDB:5IV5_IF-Baseplate-wedge-protein|VOG1001/PFAM:PF07230.10-capsid-assembly-protein|baits_missed.389/PFAM:PF03420.12-Prohead-core-protein-serine-protease|unclassified_dsDNA_phage_cluster.256/UniProtKB:M4SPG5_9CAUD-Scaffold-protein-|cdd_cluster.59/CDD:PHA02541-major-capsid-protein|VOG4697/PDB:5IV5_W-Baseplate-wedge-protein-gp6	BLASTN not conducted
contig11695_[cov=21]	contigM10k_results1699	virus sp. ctLVb1699	None	10867	PHANOTATE	6	some_caudo_cluster.b13/PFAM:PF03354.14-Large-Terminase|cdd_cluster.146/CDD:cd08054-Head-Tail-Connector-Protein|mtp1_clust53/PFAM:PF06199.10-major-tail-protein|cdd_cluster.326/CDD:pfam04860-portal-protein|cdd_cluster.4/CDD:COG3740-head-maturation-protease|cdd_cluster.127/CDD:TIGR01554-phage-major-capsid-protein-HK97-family	BLASTN not conducted
contig09912_[cov=22]	contigM10k_results170	Phage sp. ctRC9170	None	31855	PHANOTATE	12	baits_missed.427/PFAM:PF13550.5-tail-protein|baits_missed.374/PFAM:PF09931.8-minor-tail-component|baits_missed.451/PDB:4JMQ_D-distal-tail-protein|sipho_cluster.18/UniProtKB:I6NKY8_9CAUD-Tail-tape-measure-|ne1_clust81/PFAM:PF04883.11-type-I-neck-protein|mtp1_clust12/PDB:5A21_H-major-tail-protein|baits_missed.10/PDB:2XD8_E-CAPSID-PROTEIN-T7-LIKE|VOG4611/PFAM:PF06810.10-minor-structural-protein-GP20…	BLASTN not conducted
contig06339_[cov=15]	contigM10k_results1702	Inoviridae sp. ctAIF1702	None	10849	PHANOTATE	1	baits_missed.53/PFAM:PF11134.7-Phage-stabilisation-protein	BLASTN not conducted
contig02711_[cov=15]	contigM10k_results1711	Kyanoviridae sp. ctVyb1711	None	10816	PHANOTATE	2	VOG4695/PDB:5IV5_A-Baseplate-wedge-protein-gp6|unclassified_dsDNA_phage_cluster.190/PDB:5IW9_B-Baseplate-wedge-protein	BLASTN not conducted
contig11658_[cov=30]	contigM10k_results1721	virus sp. cteN11721	None	10787	PHANOTATE	1	baits_missed.7/UniProtKB:H6WFV7_9CAUD-structural-protein-	BLASTN not conducted
contig05788_[cov=23]	contigM10k_results1725	Phage sp. ct8jE1725	None	10772	PHANOTATE	1	VOG4685/PFAM:PF14550.5-Putative-phage-serine-protease-XkdF	BLASTN not conducted
contig11712_[cov=71]	contigM10k_results1726	Phage sp. ctVGT1726	None	10772	PHANOTATE	2	VOG5862/PFAM:PF07484.11-Tail-Collar-Domain|VOG4695/PDB:5IV5_A-Baseplate-wedge-protein-gp6	BLASTN not conducted
contig09761_[cov=38]	contigM10k_results1736	Phage sp. ctxhR1736	None	10741	PHANOTATE	4	VOG2386/PDB:5GAI_G-Portal-protein|mcp_clust56/PDB:2XD8_E-major-capsid-protein|unclassified_dsDNA_phage_cluster.412/PFAM:PF03906.13-tail-fibre-protein|baits_missed.262/PDB:5OE8_A-Large-subunit-terminase	BLASTN not conducted
contig13081_[cov=44]	contigM10k_results1739	Phage sp. ctVoq1739	None	10733	PHANOTATE	2	podo_cluster.48/PFAM:PF11134.7--Phage-stabilisation-protein|baits_missed.21/PFAM:PF03906.13-tail-fibre-protein	BLASTN not conducted
contig08040_[cov=10]	contigM10k_results1740	Phage sp. ctpmd1740	None	10723	PHANOTATE	1	VOG0462/PDB:4HUD_D-Tail-connector-protein	BLASTN not conducted
contig19031_[cov=36]	contigM10k_results1741	Phage sp. ctFlk1741	None	10713	Prodigal	2	baits_missed.76/PFAM:PF12236.7-head-to-tail-connecting-protein|baits_missed.4/PFAM:PF10124.8-Major-capsid-protein	BLASTN not conducted
contig14400_[cov=43]	contigM10k_results1743	Phage sp. ct61x1743	None	10710	PHANOTATE	4	VOG11074/PFAM:PF11114.7-Minor-capsid-protein|mtp1_clust18/PDB:5A21_H-major-tail-protein|mtp1_clust18/PDB:5A21_H-major-tail-protein|mcp_clust15/PFAM:PF03864.14-major-capsid-protein	BLASTN not conducted
contig09426_[cov=29]	contigM10k_results1751	Phage sp. ctBPr1751	None	10652	PHANOTATE	4	VOG1803/PDB:5IV5_YE-Baseplate-wedge-protein|cdd_cluster.421/CDD:pfam12322-baseplate-protein|VOG1005/PDB:5IV5_IF-Baseplate-wedge-protein|VOG0477/PDB:5IV5_ID-Baseplate-wedge-protein	BLASTN not conducted
contig07504_[cov=41]	contigM10k_results1757	Phage sp. ctFf71757	None	10621	PHANOTATE	1	VOG1803/PDB:5IV5_YE-Baseplate-wedge-protein	BLASTN not conducted
contig08505_[cov=23]	contigM10k_results178	Kyanoviridae sp. ctc25178	None	31254	PHANOTATE	6	VOG0462/PDB:4HUD_D-Tail-connector-protein|VOG4696/PFAM:PF11053.7-Terminase-DNA-packaging-enzyme|baits_missed.7/UniProtKB:H6WFV7_9CAUD-structural-protein-|VOG4715/PDB:5IV5_ED-Baseplate-wedge-protein-gp6|VOG0460/UniProt:tr|D5GVB0_9CAUD-phage-neck-protein|VOG0461/PFAM:PF11649.7-Virus-neck-protein	BLASTN not conducted
contig12580_[cov=12]	contigM10k_results1783	Imitervirales sp. ctjpy1783	None	10559	PHANOTATE	2	VOG10302/PDB:3GQH_C-Preneck-appendage-protein|VOG10496/UniProt:tr|M4PSL5_9CAUD-Structural-protein-	BLASTN not conducted
contig24463_[cov=11]	contigM10k_results1803	Phage sp. ctXwD1803	None	10506	PHANOTATE	1	baits_missed.168/PDB:5OEA_B-Large-subunit-terminase	BLASTN not conducted
contig08047_[cov=26]	contigM10k_results1804	Phage sp. ctAIq1804	None	10503	PHANOTATE	4	VOG10915/UniProt:tr|C7F4C0_9CAUD-Capsid-decoration-protein-|baits_missed.114/PFAM:PF11134.7-Phage-stabilisation-protein|ad1_clust103/CDD:cd08054-head-to-tail-adaptor|cdd_cluster.138/CDD:TIGR04387-major-capsid-protein-N4-gp56-family	BLASTN not conducted
contig22830_[cov=23]	contigM10k_results1814	Phage sp. ctN2P1814	None	10464	PHANOTATE	2	podo_cluster.8/PDB:4BIJ_C-Terminase-large-subunit|prtl_singleton16/PDB:2JES_G-portal	BLASTN not conducted
contig10713_[cov=35]	contigM10k_results1815	Phage sp. ctSUH1815	None	10457	PHANOTATE	6	baits_missed.427/PFAM:PF13550.5-tail-protein|mtp1_clust12/PDB:5A21_H-major-tail-protein|ne1_singleton37/PFAM:PF04883.11-type-I-neck-protein|sipho_cluster.18/UniProtKB:I6NKY8_9CAUD-Tail-tape-measure-|baits_missed.451/PDB:4JMQ_D-distal-tail-protein|baits_missed.374/PFAM:PF09931.8-minor-tail-component	BLASTN not conducted
contig19593_[cov=13]	contigM10k_results1816	Phage sp. ctUWm1816	None	10455	PHANOTATE	8	VOG0831/PFAM:PF07471.11-DNA-packaging-protein|hc1_singleton16/PDB:2KX4_A-head-closure-knob|tc1_clust74/PDB:3FZ2_H-tail-completion-protein|mtp1_clust12/PDB:5A21_H-major-tail-protein|cdd_cluster.354/CDD:pfam05876-terminase-large-subunit-(GpA)|ad1_clust84/PFAM:PF07030.11-head-to-tail-adaptor|some_caudo_cluster.d137/PFAM:PF05136.12-portal-protein|some_caudo_cluster.f220/PDB:1OHG_E-MAJOR-CAPSID-PROTEIN	BLASTN not conducted
contig09936_[cov=29]	contigM10k_results182	Phage sp. ctyRF182	None	31142	PHANOTATE	8	sipho_cluster.18/UniProtKB:I6NKY8_9CAUD-Tail-tape-measure-|VOG4711/PDB:4AN5_F-CAPSID-PROTEIN|prtl_clust6/PDB:5A20_A-portal|baits_missed.262/PDB:5OE8_A-Large-subunit-terminase|ad1_singleton28/PDB:cd00152-head-to-tail-adaptor|baits_missed.203/PFAM:PF16778.4-Phage-tail-assembly-chaperone-protein|baits_missed.427/PFAM:PF13550.5-tail-protein|baits_missed.374/PFAM:PF09931.8-minor-tail-component	BLASTN not conducted
contig13942_[cov=43]	contigM10k_results1821	Kyanoviridae sp. ctQHc1821	None	10432	PHANOTATE	4	VOG4715/PDB:5IV5_ED-Baseplate-wedge-protein-gp6|VOG6535/PDB:5IV5_Z-Baseplate-wedge-protein-gp6|VOG4695/PDB:5IV5_A-Baseplate-wedge-protein-gp6|unclassified_dsDNA_phage_cluster.190/PDB:5IW9_B-Baseplate-wedge-protein	BLASTN not conducted
contig10079_[cov=64]	contigM10k_results1823	Kyanoviridae sp. ctUH91823	None	10424	PHANOTATE	1	cdd_cluster.61/CDD:PHA02553-baseplate-wedge-subunit;-	BLASTN not conducted
contig23536_[cov=9]	contigM10k_results1824	Phage sp. ctKWN1824	None	10423	PHANOTATE	1	VOG0462/PDB:4HUD_D-Tail-connector-protein	BLASTN not conducted
contig19942_[cov=52]	contigM10k_results1830	Phage sp. ctsGy1830	None	10398	PHANOTATE	7	VOG0847/PFAM:PF05939.12-minor-tail-protein|some_caudo_cluster.f220/PDB:1OHG_E-MAJOR-CAPSID-PROTEIN|some_caudo_cluster.d137/PFAM:PF05136.12-portal-protein|sipho_cluster.18/UniProtKB:I6NKY8_9CAUD-Tail-tape-measure-|some_caudo_cluster.f99/PDB:5NGJ_A-Tail-tube-protein|tc1_clust50/PDB:3FZ2_G-tail-completion-protein|baits_missed.61/PDB:2C3F_A-HYALURONIDASE-PHAGE-TAIL	BLASTN not conducted
contig08691_[cov=48]	contigM10k_results1831	Phage sp. ctwFM1831	None	10396	Prodigal	1	baits_missed.203/PFAM:PF16778.4-Phage-tail-assembly-chaperone-protein	BLASTN not conducted
contig24684_[cov=17]	contigM10k_results1836	Phage sp. ctt6J1836	None	10384	PHANOTATE	1	VOG6488/PDB:5OEA_B-large-terminase	BLASTN not conducted
contig08014_[cov=10]	contigM10k_results1841	Phage sp. ct6SK1841	None	10377	PHANOTATE	2	mcp_clust21/PDB:5LII_P-major-capsid-protein|baits_missed.250/PDB:5IV5_HI-Baseplate-wedge-protein	BLASTN not conducted
contig09161_[cov=119]	contigM10k_results1881	Phage sp. ctpes1881	None	10239	PHANOTATE	4	VOG2386/PDB:5GAI_G-Portal-protein|unclassified_dsDNA_phage_cluster.207/UniProtKB:I2FLT6_9CAUD-Scaffolding-protein-|mcp_clust8/PDB:5LII_P-major-capsid-protein|unclassified_dsDNA_phage_cluster.41/PDB:3EZK_B-Terminase-large-subunit	BLASTN not conducted
contig05632_[cov=17]	contigM10k_results1884	virus sp. ctvxH1884	None	10227	PHANOTATE	4	ad1_clust11/PDB:5A21_D-head-to-tail-adaptor|baits_missed.4/PFAM:PF10124.8-Major-capsid-protein|baits_missed.76/PFAM:PF12236.7-head-to-tail-connecting-protein|baits_missed.104/PDB:5VGT_A-tail-adaptor	BLASTN not conducted
contig25008_[cov=24]	contigM10k_results1886	Phage sp. ctnaC1886	None	10213	PHANOTATE	3	some_caudo_cluster.d115/PDB:4BIL_D-Large-Terminase|baits_missed.4/PFAM:PF10124.8-Major-capsid-protein|VOG0833/PFAM:PF05136.12-Phage-portal-protein	BLASTN not conducted
contig18060_[cov=39]	contigM10k_results1887	Autographiviridae sp. cttwv1887	None	10212	PHANOTATE	5	unclassified_dsDNA_phage_cluster.404/PFAM:PF05396.10-capsid-assembly-protein|unclassified_dsDNA_phage_cluster.400/PDB:3J4A_H-Head-to-tail-joining-protein|podo_cluster.10/PFAM:PF11134.7--Phage-stabilisation-protein|podo_cluster.11/PDB:3J4B_K-Tail-tubular-protein-A|podo_cluster.7/PDB:2XD8_E-Major-capsid-protein	BLASTN not conducted
contig05771_[cov=14]	contigM10k_results1895	Phage sp. ct9qn1895	None	10187	PHANOTATE	2	VOG4544/PDB:2O0J_A-DNA-packaging-protein|baits_missed.61/PDB:2C3F_A-HYALURONIDASE-PHAGE-TAIL	BLASTN not conducted
contig07764_[cov=54]	contigM10k_results19	Phage sp. ctLGr19	None	80385	PHANOTATE	2	prtl_clust35/PFAM:PF05133.13-portal|some_caudo_cluster.b3/PDB:4BIL_D-Large-Terminase	BLASTN not conducted
contig11328_[cov=18]	contigM10k_results1903	virus sp. ctbMS1903	None	10151	PHANOTATE	4	mtp1_clust37/PDB:5A21_H-major-tail-protein|baits_missed.376/UniProtKB:A0A088C3E3_9CAUD-tail-tape-measure-protein|cdd_cluster.146/CDD:cd08054-Head-Tail-Connector-Protein|VOG4589/PDB:2KZ4_A-Putative-head-tail-adaptor	BLASTN not conducted
contig12147_[cov=24]	contigM10k_results1907	Phage sp. ctKDm1907	None	10133	PHANOTATE	8	VOG0466/PDB:1YUE_A-Major-Capsid-Protein|cdd_cluster.54/CDD:PHA02533-large-terminase-protein|unclassified_dsDNA_phage_cluster.256/UniProtKB:M4SPG5_9CAUD-Scaffold-protein-|VOG0351/PFAM:PF03420.12-Prohead-core-protein-serine-protease|VOG1001/PFAM:PF07230.10-capsid-assembly-protein|VOG1005/PDB:5IV5_IF-Baseplate-wedge-protein|VOG1005/PDB:5IV5_IF-Baseplate-wedge-protein|shth_singleton4/PDB:3J9Q_C-tail-…	BLASTN not conducted
contig15243_[cov=11]	contigM10k_results1919	virus sp. ctFmH1919	None	10109	PHANOTATE	2	mtp1_clust12/PDB:5A21_H-major-tail-protein|mtp1_singleton22/PDB:5A21_H-major-tail-protein	BLASTN not conducted
contig03735_[cov=11]	contigM10k_results192	Phage sp. ctMpj192	None	30842	PHANOTATE	10	baits_missed.389/PFAM:PF03420.12-Prohead-core-protein-serine-protease|seeker_phage_cluster22/PFAM:PF07068.11-Major-capsid-protein|baits_missed.7/UniProtKB:H6WFV7_9CAUD-structural-protein-|VOG10302/PDB:3GQH_C-Preneck-appendage-protein|VOG10915/UniProt:tr|C7F4C0_9CAUD-Capsid-decoration-protein-|VOG10302/PDB:3GQH_C-Preneck-appendage-protein|VOG0462/PDB:4HUD_D-Tail-connector-protein|VOG0460/UniProt:t…	BLASTN not conducted
contig02230_[cov=68]	contigM10k_results1920	Inoviridae sp. ctGdA1920	None	10107	PHANOTATE	2	phycodna_cluster.168/PDB:5TIP_B-Major-capsid-protein|phycodna_cluster.4/PDB:5TIP_B-Major-capsid-protein	BLASTN not conducted
contig15168_[cov=17]	contigM10k_results1929	Kyanoviridae sp. ctlZK1929	None	10083	PHANOTATE	7	seeker_phage_cluster21/PDB:3EZK_A-Terminase|cdd_cluster.59/CDD:PHA02541-major-capsid-protein|shth_singleton4/PDB:3J9Q_C-tail-sheath|unclassified_dsDNA_phage_cluster.281/PDB:5IV5_FH-Baseplate-wedge-protein|seeker_phage_cluster16/PFAM:PF07230.11-Portal|baits_missed.389/PFAM:PF03420.12-Prohead-core-protein-serine-protease|unclassified_dsDNA_phage_cluster.256/UniProtKB:M4SPG5_9CAUD-Scaffold-protein-	BLASTN not conducted
contig05797_[cov=46]	contigM10k_results193	Phage sp. ct6ZA193	None	30806	PHANOTATE	4	mcp_singleton21/PFAM:PF03864.14-major-capsid-protein|VOG4685/PFAM:PF14550.5-Putative-phage-serine-protease-XkdF|some_caudo_cluster.d21/PDB:5NGD_C-Portal-protein|some_caudo_cluster.e14/PDB:4IEE_A-large-terminase	BLASTN not conducted
contig19143_[cov=22]	contigM10k_results1933	Phage sp. ctydi1933	None	10077	PHANOTATE	3	some_caudo_cluster.e63/PFAM:PF16510.4-portal-protein|cdd_cluster.412/CDD:pfam11651-P22-coat-protein|VOG10000/PDB:5VGT_A-tail-adaptor	BLASTN not conducted
contig23318_[cov=12]	contigM10k_results1936	Phage sp. ctE4F1936	None	10073	PHANOTATE	2	baits_missed.427/PFAM:PF13550.5-tail-protein|baits_missed.203/PFAM:PF16778.4-Phage-tail-assembly-chaperone-protein	BLASTN not conducted
contig07594_[cov=9]	contigM10k_results1940	Phage sp. cty0P1940	None	10050	Prodigal	1	VOG7734/PDB:5M1P_B-Terminase-large-subunit	BLASTN not conducted
contig04224_[cov=23]	contigM10k_results1944	Kyanoviridae sp. ctCpv1944	None	10042	PHANOTATE	4	cdd_cluster.421/CDD:pfam12322-baseplate-protein|VOG1005/PDB:5IV5_IF-Baseplate-wedge-protein|VOG0477/PDB:5IV5_ID-Baseplate-wedge-protein|unclassified_dsDNA_phage_cluster.318/PFAM:PF11246.7--Base-plate-wedge-protein	BLASTN not conducted
contig22856_[cov=30]	contigM10k_results1948	Phage sp. ctdHh1948	None	10003	PHANOTATE	1	VOG7152/PFAM:PF06763.10-minor-tail-protein-Z	BLASTN not conducted
contig00272_[cov=21]	contigM10k_results20	Phage sp. ctXq720	None	78985	PHANOTATE	3	VOG10302/PDB:3GQH_C-Preneck-appendage-protein|VOG10302/PDB:3GQH_C-Preneck-appendage-protein|VOG8266/PDB:5IV5_X-Baseplate-wedge-protein-gp6	BLASTN not conducted
contig09639_[cov=57]	contigM10k_results206	Phage sp. ct8d0206	None	29862	PHANOTATE	4	VOG4685/PFAM:PF14550.5-Putative-phage-serine-protease-XkdF|baits_missed.260/PDB:3KDR_A-HK97-Family-Phage-Portal-Protein|some_caudo_cluster.d21/PDB:5NGD_C-Portal-protein|some_caudo_cluster.e14/PDB:4IEE_A-large-terminase	BLASTN not conducted
contig10520_[cov=19]	contigM10k_results210	Phage sp. ctynu210	None	29603	PHANOTATE	7	ad1_singleton28/PDB:cd00152-head-to-tail-adaptor|baits_missed.427/PFAM:PF13550.5-tail-protein|baits_missed.374/PFAM:PF09931.8-minor-tail-component|some_caudo_cluster.e241/PFAM:PF06120.10-Tail-length-tape-measure-protein|baits_missed.10/PDB:2XD8_E-CAPSID-PROTEIN-T7-LIKE|prtl_clust6/PDB:5A20_A-portal|baits_missed.262/PDB:5OE8_A-Large-subunit-terminase	BLASTN not conducted
contig03185_[cov=52]	contigM10k_results212	Phage sp. ctJsb212	None	29510	PHANOTATE	1	VOG6488/PDB:5OEA_B-large-terminase	BLASTN not conducted
contig05493_[cov=19]	contigM10k_results216	Phage sp. ctxWg216	None	29121	PHANOTATE	9	baits_missed.427/PFAM:PF13550.5-tail-protein|baits_missed.374/PFAM:PF09931.8-minor-tail-component|baits_missed.451/PDB:4JMQ_D-distal-tail-protein|baits_missed.521/UniProtKB:I0K2M4_9BACT-tail-tape-measure-protein-|mtp1_clust12/PDB:5A21_H-major-tail-protein|baits_missed.10/PDB:2XD8_E-CAPSID-PROTEIN-T7-LIKE|VOG4611/PFAM:PF06810.10-minor-structural-protein-GP20|prtl_clust6/PDB:5A20_A-portal|baits_mis…	BLASTN not conducted
contig04946_[cov=38]	contigM10k_results233	Inoviridae sp. ct3I5233	None	28336	PHANOTATE	4	phycodna_cluster.64/PDB:4KFU_C-Genome-packaging-NTPase|phycodna_cluster.4/PDB:5TIP_B-Major-capsid-protein|phycodna_cluster.4/PDB:5TIP_B-Major-capsid-protein|phycodna_cluster.4/PDB:5TIP_B-Major-capsid-protein	BLASTN not conducted
contig10833_[cov=26]	contigM10k_results235	Phage sp. ct7R5235	None	28287	PHANOTATE	9	baits_missed.258/PFAM:PF10145.8-minor-tail-protein|mtp1_clust37/PDB:5A21_H-major-tail-protein|VOG4589/PDB:2KZ4_A-Putative-head-tail-adaptor|cdd_cluster.146/CDD:cd08054-Head-Tail-Connector-Protein|cdd_cluster.127/CDD:TIGR01554-phage-major-capsid-protein-HK97-family|some_caudo_cluster.d119/PFAM:PF04586.16-prohead-serine-protease|seeker_phage_cluster31/PFAM:PF06074.12-Portal|some_caudo_cluster.c3/PF…	BLASTN not conducted
contig00403_[cov=26]	contigM10k_results239	Phage sp. ctAhM239	None	28079	PHANOTATE	2	VOG10302/PDB:3GQH_C-Preneck-appendage-protein|VOG10302/PDB:3GQH_C-Preneck-appendage-protein	BLASTN not conducted
contig02720_[cov=43]	contigM10k_results245	Kyanoviridae sp. ctcbe245	None	27850	PHANOTATE	8	VOG0460/UniProt:tr|D5GVB0_9CAUD-phage-neck-protein|VOG0461/PFAM:PF11649.7-Virus-neck-protein|VOG0462/PDB:4HUD_D-Tail-connector-protein|VOG4696/PFAM:PF11053.7-Terminase-DNA-packaging-enzyme|cdd_cluster.54/CDD:PHA02533-large-terminase-protein|shth_singleton4/PDB:3J9Q_C-tail-sheath|VOG1005/PDB:5IV5_IF-Baseplate-wedge-protein|seeker_phage_cluster16/PFAM:PF07230.11-Portal	BLASTN not conducted
contig10373_[cov=20]	contigM10k_results249	virus sp. ctyNu249	None	27676	PHANOTATE	7	tmp1_clust34/Uniprot:L1P4F2_9FLAO-tail-tape-measure|mtp1_clust53/PFAM:PF06199.10-major-tail-protein|cdd_cluster.146/CDD:cd08054-Head-Tail-Connector-Protein|some_caudo_cluster.g96/PDB:1OHG_E-MAJOR-CAPSID-PROTEIN|cdd_cluster.4/CDD:COG3740-head-maturation-protease|cdd_cluster.326/CDD:pfam04860-portal-protein|some_caudo_cluster.c3/PFAM:PF03354.14-Large-Terminase	BLASTN not conducted
contig08348_[cov=15]	contigM10k_results251	Adintovirus sp. ctIMC251	None	27447	Prodigal	4	baits_missed.472/PFAM:PF03906.13-tail-fibre-protein|some_caudo_cluster.c11/PFAM:PF12571.7-tail-collar-fibre-protein|baits_missed.203/PFAM:PF16778.4-Phage-tail-assembly-chaperone-protein|adinto_cluster.55/PDB:3GUD_A-Neck-appendage-like-protein	BLASTN not conducted
contig08858_[cov=18]	contigM10k_results253	Autographiviridae sp. ctYbU253	None	27333	PHANOTATE	4	ad1_singleton28/PDB:cd00152-head-to-tail-adaptor|baits_missed.114/PFAM:PF11134.7-Phage-stabilisation-protein|baits_missed.443/PDB:5IV5_HH-Baseplate-wedge-protein|baits_missed.203/PFAM:PF16778.4-Phage-tail-assembly-chaperone-protein	BLASTN not conducted
contig08458_[cov=43]	contigM10k_results254	Autographiviridae sp. ctQ5t254	None	27282	PHANOTATE	1	baits_missed.53/PFAM:PF11134.7-Phage-stabilisation-protein	BLASTN not conducted
contig11167_[cov=11]	contigM10k_results257	Phage sp. ctZn7257	None	27166	PHANOTATE	3	cdd_cluster.54/CDD:PHA02533-large-terminase-protein|VOG7387/PDB:5IV5_FI-Baseplate-wedge-protein-gp6|VOG8006/PDB:5IV5_IA-Baseplate-wedge-protein-gp6	BLASTN not conducted
contig05267_[cov=23]	contigM10k_results258	Phage sp. ctCmb258	None	27101	PHANOTATE	4	VOG4715/PDB:5IV5_ED-Baseplate-wedge-protein-gp6|VOG5862/PFAM:PF07484.11-Tail-Collar-Domain|baits_missed.342/PDB:2C3F_A-HYALURONIDASE-PHAGE-TAIL|VOG10302/PDB:3GQH_C-Preneck-appendage-protein	BLASTN not conducted
contig02445_[cov=33]	contigM10k_results262	Inoviridae sp. ctsFb262	None	26955	PHANOTATE	3	phycodna_cluster.64/PDB:4KFU_C-Genome-packaging-NTPase|phycodna_cluster.4/PDB:5TIP_B-Major-capsid-protein|phycodna_cluster.4/PDB:5TIP_B-Major-capsid-protein	BLASTN not conducted
contig10260_[cov=71]	contigM10k_results264	Kyanoviridae sp. ctqZV264	None	26837	PHANOTATE	3	VOG5862/PFAM:PF07484.11-Tail-Collar-Domain|baits_missed.203/PFAM:PF16778.4-Phage-tail-assembly-chaperone-protein|VOG4968/PFAM:PF07484.11-Tail-Collar-Domain	BLASTN not conducted
contig07289_[cov=32]	contigM10k_results267	Phage sp. ctqo1267	None	26787	PHANOTATE	3	unclassified_dsDNA_phage_cluster.28/PDB:5OEA_B-Large-subunit-terminase|VOG2386/PDB:5GAI_G-Portal-protein|cdd_cluster.138/CDD:TIGR04387-major-capsid-protein-N4-gp56-family	BLASTN not conducted
contig04264_[cov=93]	contigM10k_results271	Inoviridae sp. ctye9271	None	26611	PHANOTATE	4	phycodna_cluster.64/PDB:4KFU_C-Genome-packaging-NTPase|phycodna_cluster.4/PDB:5TIP_B-Major-capsid-protein|phycodna_cluster.4/PDB:5TIP_B-Major-capsid-protein|phycodna_cluster.4/PDB:5TIP_B-Major-capsid-protein	BLASTN not conducted
contig05773_[cov=14]	contigM10k_results277	Phage sp. ctHzr277	None	26336	PHANOTATE	6	shth_clust8/PDB:3J9Q_C-tail-sheath|mtp1_clust47/PFAM:PF06841.11-major-tail-protein|unclassified_dsDNA_phage_cluster.190/PDB:5IW9_B-Baseplate-wedge-protein|VOG4695/PDB:5IV5_A-Baseplate-wedge-protein-gp6|cdd_cluster.334/CDD:pfam05133-portal-protein|cdd_cluster.138/CDD:TIGR04387-major-capsid-protein-N4-gp56-family	BLASTN not conducted
contig08001_[cov=22]	contigM10k_results279	Kyanoviridae sp. ctuaD279	None	26258	PHANOTATE	6	unclassified_dsDNA_phage_cluster.318/PFAM:PF11246.7--Base-plate-wedge-protein|VOG0477/PDB:5IV5_ID-Baseplate-wedge-protein|VOG1005/PDB:5IV5_IF-Baseplate-wedge-protein|cdd_cluster.421/CDD:pfam12322-baseplate-protein|VOG1803/PDB:5IV5_YE-Baseplate-wedge-protein|VOG4591/PDB:5IV5_GJ-Baseplate-wedge-protein-gp6	BLASTN not conducted
contig03872_[cov=52]	contigM10k_results28	Demerecviridae sp. ctDxr28	None	65541	PHANOTATE	12	sipho_cluster.27/PDB:5OEA_B-Large-subunit-terminase|cdd_cluster.326/CDD:pfam04860-portal-protein|some_caudo_cluster.e192/PFAM:PF04586.16-prohead-serine-protease|ad1_clust7/PDB:5A21_D-head-to-tail-adaptor|VOG3985/PDB:3FZ2_H-Minor-tail-protein-U|baits_missed.486/PDB:5NGJ_A-Tail-tube-protein|VOG3984/UniProt:tr|A0A0B5HEC6_9CAUD-Minor-tail-protein-|baits_missed.521/UniProtKB:I0K2M4_9BACT-tail-tape-mea…	BLASTN not conducted
contig09395_[cov=50]	contigM10k_results280	Kyanoviridae sp. ctiHr280	None	26239	PHANOTATE	4	VOG8899/UniProt:tr|Q5GQT8_BPSYP-Virion-structural-protein-|VOG4715/PDB:5IV5_ED-Baseplate-wedge-protein-gp6|unclassified_dsDNA_phage_cluster.190/PDB:5IW9_B-Baseplate-wedge-protein|cdd_cluster.61/CDD:PHA02553-baseplate-wedge-subunit;-	BLASTN not conducted
contig06695_[cov=21]	contigM10k_results282	Kyanoviridae sp. ctReE282	None	26191	PHANOTATE	8	baits_missed.7/UniProtKB:H6WFV7_9CAUD-structural-protein-|VOG10915/UniProt:tr|C7F4C0_9CAUD-Capsid-decoration-protein-|VOG4591/PDB:5IV5_GJ-Baseplate-wedge-protein-gp6|VOG4715/PDB:5IV5_ED-Baseplate-wedge-protein-gp6|VOG0460/UniProt:tr|D5GVB0_9CAUD-phage-neck-protein|VOG0461/PFAM:PF11649.7-Virus-neck-protein|VOG0462/PDB:4HUD_D-Tail-connector-protein|VOG4696/PFAM:PF11053.7-Terminase-DNA-packaging-enz…	BLASTN not conducted
contig09312_[cov=31]	contigM10k_results283	Phage sp. ctuu2283	None	26012	PHANOTATE	5	some_caudo_cluster.g324/PFAM:PF11134.7-stabilisation-protein|podo_cluster.167/PFAM:PF03592.15--Terminase-small-subunit|some_caudo_cluster.a26/PDB:4IDH_A-large-terminase|some_caudo_cluster.e63/PFAM:PF16510.4-portal-protein|some_caudo_cluster.g653/PDB:5UU5_D-Major-capsid-protein	BLASTN not conducted
contig02656_[cov=39]	contigM10k_results29	Phage sp. ctxG129	None	63479	PHANOTATE	2	cdd_cluster.421/CDD:pfam12322-baseplate-protein|VOG1005/PDB:5IV5_IF-Baseplate-wedge-protein	BLASTN not conducted
contig00167_[cov=78]	contigM10k_results290	Phage sp. ctLwb290	None	25667	PHANOTATE	1	baits_missed.342/PDB:2C3F_A-HYALURONIDASE-PHAGE-TAIL	BLASTN not conducted
contig11624_[cov=17]	contigM10k_results293	Kyanoviridae sp. ctk3c293	None	25617	PHANOTATE	5	unclassified_dsDNA_phage_cluster.318/PFAM:PF11246.7--Base-plate-wedge-protein|VOG0477/PDB:5IV5_ID-Baseplate-wedge-protein|VOG1005/PDB:5IV5_IF-Baseplate-wedge-protein|cdd_cluster.421/CDD:pfam12322-baseplate-protein|VOG1803/PDB:5IV5_YE-Baseplate-wedge-protein	BLASTN not conducted
contig06451_[cov=10]	contigM10k_results296	Phage sp. ctxrV296	None	25602	PHANOTATE	2	VOG1001/PFAM:PF07230.10-capsid-assembly-protein|unclassified_dsDNA_phage_cluster.190/PDB:5IW9_B-Baseplate-wedge-protein	BLASTN not conducted
contig05514_[cov=32]	contigM10k_results30	Phage sp. ctbFV30	None	62191	PHANOTATE	6	baits_missed.4/PFAM:PF10124.8-Major-capsid-protein|baits_missed.104/PDB:5VGT_A-tail-adaptor|ad1_clust11/PDB:5A21_D-head-to-tail-adaptor|baits_missed.53/PFAM:PF11134.7-Phage-stabilisation-protein|some_caudo_cluster.b3/PDB:4BIL_D-Large-Terminase|baits_missed.76/PFAM:PF12236.7-head-to-tail-connecting-protein	BLASTN not conducted
contig11905_[cov=28]	contigM10k_results300	Phage sp. cttch300	None	25461	PHANOTATE	5	some_caudo_cluster.b8/PFAM:PF06152.10-minor-capsid-protein|mcp_clust6/PDB:5WK1_D-major-capsid-protein|ad1_singleton12/PFAM:PF13262.5-head-to-tail-adaptor|cdd_cluster.54/CDD:PHA02533-large-terminase-protein|seeker_phage_cluster13/PFAM:PF06381.11-Portal	BLASTN not conducted
contig04974_[cov=21]	contigM10k_results303	Phage sp. ctGhE303	None	25428	PHANOTATE	4	VOG8006/PDB:5IV5_IA-Baseplate-wedge-protein-gp6|VOG7387/PDB:5IV5_FI-Baseplate-wedge-protein-gp6|shth_clust25.cd90/PDB:3J9Q_C-tail-sheath|cdd_cluster.54/CDD:PHA02533-large-terminase-protein	BLASTN not conducted
contig03178_[cov=26]	contigM10k_results306	Phage sp. ctA5N306	None	25189	PHANOTATE	7	mtp1_clust30/PFAM:PF09393.9-major-tail-protein|ad1_clust60/PFAM:PF07030.11-head-to-tail-adaptor|some_caudo_cluster.d129/PFAM:PF11114.7-Minor-capsid-protein|tmp1_clust37/Uniprot:A0A0K0NL45_9VIRU-tail-tape-measure|baits_missed.260/PDB:3KDR_A-HK97-Family-Phage-Portal-Protein|VOG4604/PF04233.13-minor-head-component-F|mcp_clust1/PDB:5WK1_D-major-capsid-protein	BLASTN not conducted
contig10092_[cov=38]	contigM10k_results307	Kyanoviridae sp. ctcW4307	None	25148	PHANOTATE	3	unclassified_dsDNA_phage_cluster.190/PDB:5IW9_B-Baseplate-wedge-protein|VOG4695/PDB:5IV5_A-Baseplate-wedge-protein-gp6|VOG4715/PDB:5IV5_ED-Baseplate-wedge-protein-gp6	BLASTN not conducted
contig12104_[cov=17]	contigM10k_results310	Inoviridae sp. ctw3d310	None	25017	PHANOTATE	1	baits_missed.33/PFAM:PF16778.4-Phage-tail-assembly-chaperone-protein	BLASTN not conducted
contig07186_[cov=19]	contigM10k_results312	Phage sp. ctbAH312	None	24977	PHANOTATE	1	baits_missed.7/UniProtKB:H6WFV7_9CAUD-structural-protein-	BLASTN not conducted
contig11807_[cov=19]	contigM10k_results315	Thumleimavirales sp. ct4zO315	None	24901	PHANOTATE	6	ne1_clust40/PFAM:PF05069.12-type-I-neck-protein|cdd_cluster.146/CDD:cd08054-Head-Tail-Connector-Protein|cdd_cluster.127/CDD:TIGR01554-phage-major-capsid-protein-HK97-family|cdd_cluster.124/CDD:TIGR01543-phage-prohead-protease|cdd_cluster.326/CDD:pfam04860-portal-protein|baits_missed.262/PDB:5OE8_A-Large-subunit-terminase	BLASTN not conducted
contig04263_[cov=102]	contigM10k_results318	Inoviridae sp. ctAPN318	None	24815	PHANOTATE	2	phycodna_cluster.4/PDB:5TIP_B-Major-capsid-protein|phycodna_cluster.4/PDB:5TIP_B-Major-capsid-protein	BLASTN not conducted
contig06033_[cov=11]	contigM10k_results320	Phage sp. ctIlz320	None	24690	PHANOTATE	1	cdd_cluster.54/CDD:PHA02533-large-terminase-protein	BLASTN not conducted
contig07505_[cov=16]	contigM10k_results324	Kyanoviridae sp. ctVNl324	None	24529	PHANOTATE	1	baits_missed.7/UniProtKB:H6WFV7_9CAUD-structural-protein-	BLASTN not conducted
contig11535_[cov=21]	contigM10k_results326	Phage sp. ct7U0326	None	24493	PHANOTATE	1	baits_missed.53/PFAM:PF11134.7-Phage-stabilisation-protein	BLASTN not conducted
contig05515_[cov=17]	contigM10k_results329	Phage sp. ctKij329	None	24305	PHANOTATE	3	VOG7068/PDB:2O0J_A-DNA-packaging-protein|baits_missed.267/PFAM:PF16510.4-P22-like-portal-protein|baits_missed.477/UniProtKB:S0A0V9_9CAUD-structural-protein	BLASTN not conducted
contig12394_[cov=20]	contigM10k_results330	Phage sp. ctNJh330	None	24267	PHANOTATE	1	baits_missed.53/PFAM:PF11134.7-Phage-stabilisation-protein	BLASTN not conducted
contig05725_[cov=16]	contigM10k_results331	Phage sp. ctFLN331	None	24255	PHANOTATE	2	baits_missed.109/UniProtKB:S0A4L9_9CAUD-Structural-protein-|VOG7074/UniProt:tr|S0A1F3_9CAUD-Structural-protein-	BLASTN not conducted
contig03732_[cov=11]	contigM10k_results334	Phage sp. ctfMc334	None	24196	PHANOTATE	2	VOG8266/PDB:5IV5_X-Baseplate-wedge-protein-gp6|VOG10302/PDB:3GQH_C-Preneck-appendage-protein	BLASTN not conducted
contig05546_[cov=51]	contigM10k_results338	Phage sp. ctQDk338	None	23990	PHANOTATE	1	some_caudo_cluster.e14/PDB:4IEE_A-large-terminase	BLASTN not conducted
contig06267_[cov=84]	contigM10k_results348	Phage sp. ctQfb348	None	23365	PHANOTATE	5	baits_missed.260/PDB:3KDR_A-HK97-Family-Phage-Portal-Protein|herell_cluster.20/PDB:4ZJN_A-Portal-protein|ad1_clust2/CDD:cd08051-head-to-tail-adaptor|seeker_phage_cluster24/PDB:5LII_P-Major-capsid-protein|herell_cluster.2/PDB:5LII_P-Major-capsid-protein	BLASTN not conducted
contig03015_[cov=20]	contigM10k_results35	Phage sp. ctvW935	None	59590	PHANOTATE	2	VOG8266/PDB:5IV5_X-Baseplate-wedge-protein-gp6|VOG10302/PDB:3GQH_C-Preneck-appendage-protein	BLASTN not conducted
contig05085_[cov=18]	contigM10k_results351	Kyanoviridae sp. ctcQl351	None	23204	PHANOTATE	1	VOG4734/PFAM:PF07068.10-Major-capsid-protein	BLASTN not conducted
contig09113_[cov=14]	contigM10k_results352	Phage sp. ctTYP352	None	23164	PHANOTATE	5	VOG7415/PFAM:PF12322.7-baseplate-protein|VOG1001/PFAM:PF07230.10-capsid-assembly-protein|baits_missed.389/PFAM:PF03420.12-Prohead-core-protein-serine-protease|seeker_phage_cluster22/PFAM:PF07068.11-Major-capsid-protein|baits_missed.7/UniProtKB:H6WFV7_9CAUD-structural-protein-	BLASTN not conducted
contig12693_[cov=90]	contigM10k_results359	Inoviridae sp. ctHPL359	None	22917	PHANOTATE	1	phycodna_cluster.168/PDB:5TIP_B-Major-capsid-protein	BLASTN not conducted
contig10624_[cov=56]	contigM10k_results362	Phage sp. ct6HN362	None	22874	PHANOTATE	2	baits_missed.149/UniProtKB:A0A0Q5ZV75_9FLAO-tail-tape-measure-protein-|ne1_clust40/PFAM:PF05069.12-type-I-neck-protein	BLASTN not conducted
contig11787_[cov=34]	contigM10k_results363	Kyanoviridae sp. ctXVm363	None	22863	PHANOTATE	3	VOG4715/PDB:5IV5_ED-Baseplate-wedge-protein-gp6|VOG4715/PDB:5IV5_ED-Baseplate-wedge-protein-gp6|VOG0460/UniProt:tr|D5GVB0_9CAUD-phage-neck-protein	BLASTN not conducted
contig09977_[cov=18]	contigM10k_results364	Phage sp. ctAZ4364	None	22847	PHANOTATE	7	some_caudo_cluster.b5/PFAM:PF03354.14-Large-Terminase|mtp1_clust53/PFAM:PF06199.10-major-tail-protein|some_caudo_cluster.g100/PFAM:PF10145.8-minor-tail-protein|cdd_cluster.326/CDD:pfam04860-portal-protein|cdd_cluster.4/CDD:COG3740-head-maturation-protease|cdd_cluster.127/CDD:TIGR01554-phage-major-capsid-protein-HK97-family|cdd_cluster.146/CDD:cd08054-Head-Tail-Connector-Protein	BLASTN not conducted
contig12989_[cov=36]	contigM10k_results365	Inoviridae sp. ctQS6365	None	22830	PHANOTATE	1	phycodna_cluster.168/PDB:5TIP_B-Major-capsid-protein	BLASTN not conducted
contig09419_[cov=18]	contigM10k_results371	Phage sp. ctI9L371	None	22696	PHANOTATE	1	adinto_cluster.55/PDB:3GUD_A-Neck-appendage-like-protein	BLASTN not conducted
contig04035_[cov=20]	contigM10k_results373	Phage sp. cte2b373	None	22666	PHANOTATE	2	VOG10302/PDB:3GQH_C-Preneck-appendage-protein|VOG8266/PDB:5IV5_X-Baseplate-wedge-protein-gp6	BLASTN not conducted
contig05960_[cov=23]	contigM10k_results376	Kyanoviridae sp. ctTKl376	None	22613	PHANOTATE	5	cdd_cluster.421/CDD:pfam12322-baseplate-protein|VOG1005/PDB:5IV5_IF-Baseplate-wedge-protein|VOG0477/PDB:5IV5_ID-Baseplate-wedge-protein|unclassified_dsDNA_phage_cluster.318/PFAM:PF11246.7--Base-plate-wedge-protein|VOG1803/PDB:5IV5_YE-Baseplate-wedge-protein	BLASTN not conducted
contig09492_[cov=17]	contigM10k_results381	Phage sp. ct6Rf381	None	22494	PHANOTATE	4	VOG1001/PFAM:PF07230.10-capsid-assembly-protein|VOG0351/PFAM:PF03420.12-Prohead-core-protein-serine-protease|baits_missed.211/PFAM:PF07068.10-Major-capsid-protein|cdd_cluster.54/CDD:PHA02533-large-terminase-protein	BLASTN not conducted
contig03962_[cov=28]	contigM10k_results382	Phage sp. ct2B4382	None	22442	PHANOTATE	6	cdd_cluster.138/CDD:TIGR04387-major-capsid-protein-N4-gp56-family|cdd_cluster.334/CDD:pfam05133-portal-protein|halo_cluster.37/PFAM:PF03354.14-Terminase|baits_missed.472/PFAM:PF03906.13-tail-fibre-protein|baits_missed.472/PFAM:PF03906.13-tail-fibre-protein|VOG10915/UniProt:tr|C7F4C0_9CAUD-Capsid-decoration-protein-	BLASTN not conducted
contig06261_[cov=24]	contigM10k_results392	Phage sp. ctqYo392	None	22151	PHANOTATE	1	baits_missed.203/PFAM:PF16778.4-Phage-tail-assembly-chaperone-protein	BLASTN not conducted
contig12564_[cov=16]	contigM10k_results402	Demerecviridae sp. ctlh3402	None	21956	PHANOTATE	7	VOG3989/PDB:2CMP_A-TERMINASE-SMALL-SUBUNIT|sipho_cluster.27/PDB:5OEA_B-Large-subunit-terminase|cdd_cluster.326/CDD:pfam04860-portal-protein|cdd_cluster.124/CDD:TIGR01543-phage-prohead-protease|cdd_cluster.146/CDD:cd08054-Head-Tail-Connector-Protein|VOG3985/PDB:3FZ2_H-Minor-tail-protein-U|baits_missed.486/PDB:5NGJ_A-Tail-tube-protein	BLASTN not conducted
contig13507_[cov=10]	contigM10k_results403	Kyanoviridae sp. ct73L403	None	21955	PHANOTATE	3	VOG10915/UniProt:tr|C7F4C0_9CAUD-Capsid-decoration-protein-|VOG10915/UniProt:tr|C7F4C0_9CAUD-Capsid-decoration-protein-|VOG10915/UniProt:tr|C7F4C0_9CAUD-Capsid-decoration-protein-	BLASTN not conducted
contig08096_[cov=30]	contigM10k_results404	Phage sp. ct2gl404	None	21935	PHANOTATE	1	baits_missed.21/PFAM:PF03906.13-tail-fibre-protein	BLASTN not conducted
contig08166_[cov=35]	contigM10k_results411	Phage sp. ctXEV411	None	21796	PHANOTATE	4	VOG2326/PDB:5MU4_D-Tail-tubular-protein-A|podo_cluster.48/PFAM:PF11134.7--Phage-stabilisation-protein|cdd_cluster.43/CDD:PHA00665-major-capsid-protein|VOG3741/PDB:3J4U_J-major-capsid-protein	BLASTN not conducted
contig02710_[cov=16]	contigM10k_results412	Kyanoviridae sp. ctnvG412	None	21776	PHANOTATE	5	VOG4696/PFAM:PF11053.7-Terminase-DNA-packaging-enzyme|VOG0462/PDB:4HUD_D-Tail-connector-protein|VOG0461/PFAM:PF11649.7-Virus-neck-protein|VOG0460/UniProt:tr|D5GVB0_9CAUD-phage-neck-protein|VOG4715/PDB:5IV5_ED-Baseplate-wedge-protein-gp6	BLASTN not conducted
contig03781_[cov=43]	contigM10k_results413	Phage sp. ctsRn413	None	21768	PHANOTATE	5	VOG10302/PDB:3GQH_C-Preneck-appendage-protein|VOG10302/PDB:3GQH_C-Preneck-appendage-protein|VOG1001/PFAM:PF07230.10-capsid-assembly-protein|baits_missed.389/PFAM:PF03420.12-Prohead-core-protein-serine-protease|seeker_phage_cluster22/PFAM:PF07068.11-Major-capsid-protein	BLASTN not conducted
contig00165_[cov=75]	contigM10k_results42	Phage sp. ct6N242	None	56267	PHANOTATE	3	VOG8025/PDB:5IV5_V-Baseplate-wedge-protein-gp6|VOG8266/PDB:5IV5_X-Baseplate-wedge-protein-gp6|VOG10302/PDB:3GQH_C-Preneck-appendage-protein	BLASTN not conducted
contig05796_[cov=46]	contigM10k_results424	Phage sp. ctEm3424	None	21631	PHANOTATE	5	some_caudo_cluster.g100/PFAM:PF10145.8-minor-tail-protein|mtp1_clust18/PDB:5A21_H-major-tail-protein|mtp1_clust18/PDB:5A21_H-major-tail-protein|VOG11074/PFAM:PF11114.7-Minor-capsid-protein|mcp_clust15/PFAM:PF03864.14-major-capsid-protein	BLASTN not conducted
contig03030_[cov=24]	contigM10k_results429	Inoviridae sp. ctc1x429	None	21512	PHANOTATE	1	phycodna_cluster.168/PDB:5TIP_B-Major-capsid-protein	BLASTN not conducted
contig03167_[cov=20]	contigM10k_results436	Phage sp. ctWPW436	None	21251	PHANOTATE	7	sipho_cluster.1/UniProtKB:A0A0R1V141_9LACO-Minor-tail-protein-|cdd_cluster.421/CDD:pfam12322-baseplate-protein|VOG1005/PDB:5IV5_IF-Baseplate-wedge-protein|VOG0477/PDB:5IV5_ID-Baseplate-wedge-protein|cdd_cluster.64/CDD:PHA02578-baseplate-wedge-subunit;-|VOG1803/PDB:5IV5_YE-Baseplate-wedge-protein|cdd_cluster.369/CDD:pfam06714-Baseplate	BLASTN not conducted
contig09105_[cov=21]	contigM10k_results446	Phage sp. ct4GW446	None	21102	PHANOTATE	3	cdd_cluster.354/CDD:pfam05876-terminase-large-subunit-(GpA)|VOG0833/PFAM:PF05136.12-Phage-portal-protein|mcp_singleton18/PFAM:PF11651.7-major-capsid-protein	BLASTN not conducted
contig03867_[cov=55]	contigM10k_results449	Phage sp. ctsld449	None	21087	PHANOTATE	1	VOG10915/UniProt:tr|C7F4C0_9CAUD-Capsid-decoration-protein-	BLASTN not conducted
contig13680_[cov=24]	contigM10k_results453	Phage sp. ctlgb453	None	21027	PHANOTATE	3	seeker_phage_cluster35/PFAM:PF17236.2-Major-capsid-protein|podo_cluster.49/PDB:4DKW_C-Large-terminase-protein|hc1_singleton24/PFAM:PF11134.7-head-closure-knob	BLASTN not conducted
contig11745_[cov=12]	contigM10k_results457	Autographiviridae sp. ctYSX457	None	20885	PHANOTATE	6	cdd_cluster.32/CDD:PHA00201-major-capsid-protein|podo_cluster.11/PDB:3J4B_K-Tail-tubular-protein-A|podo_cluster.10/PFAM:PF11134.7--Phage-stabilisation-protein|cdd_cluster.39/CDD:PHA00432-internal-virion-protein-A|podo_cluster.14/PDB:3J4A_A-Head-to-tail-joining-protein|podo_cluster.12/PFAM:PF05396.10-capsid-assembly-protein	BLASTN not conducted
contig03815_[cov=70]	contigM10k_results458	Phage sp. ctaWJ458	None	20863	PHANOTATE	1	VOG0051/PFAM:PF05876.11-Phage-terminase-large-subunit	BLASTN not conducted
contig14241_[cov=20]	contigM10k_results463	virus sp. ctR7v463	None	20763	PHANOTATE	1	baits_missed.7/UniProtKB:H6WFV7_9CAUD-structural-protein-	BLASTN not conducted
contig11749_[cov=16]	contigM10k_results466	Kyanoviridae sp. ctKAF466	None	20685	PHANOTATE	8	VOG4715/PDB:5IV5_ED-Baseplate-wedge-protein-gp6|seeker_phage_cluster21/PDB:3EZK_A-Terminase|shth_singleton4/PDB:3J9Q_C-tail-sheath|VOG1005/PDB:5IV5_IF-Baseplate-wedge-protein|VOG0460/UniProt:tr|D5GVB0_9CAUD-phage-neck-protein|VOG0461/PFAM:PF11649.7-Virus-neck-protein|VOG0462/PDB:4HUD_D-Tail-connector-protein|VOG4696/PFAM:PF11053.7-Terminase-DNA-packaging-enzyme	BLASTN not conducted
contig04740_[cov=26]	contigM10k_results47	Kyanoviridae sp. ctMa947	None	55446	PHANOTATE	5	unclassified_dsDNA_phage_cluster.318/PFAM:PF11246.7--Base-plate-wedge-protein|VOG0477/PDB:5IV5_ID-Baseplate-wedge-protein|VOG1005/PDB:5IV5_IF-Baseplate-wedge-protein|cdd_cluster.421/CDD:pfam12322-baseplate-protein|VOG1803/PDB:5IV5_YE-Baseplate-wedge-protein	BLASTN not conducted
contig04906_[cov=17]	contigM10k_results470	Phage sp. ctqbB470	None	20622	PHANOTATE	4	cdd_cluster.54/CDD:PHA02533-large-terminase-protein|VOG1001/PFAM:PF07230.10-capsid-assembly-protein|VOG0351/PFAM:PF03420.12-Prohead-core-protein-serine-protease|baits_missed.211/PFAM:PF07068.10-Major-capsid-protein	BLASTN not conducted
contig08547_[cov=20]	contigM10k_results471	Phage sp. ct8R6471	None	20614	PHANOTATE	3	unclassified_dsDNA_phage_cluster.49/PFAM:PF13550.5--tail-protein|some_caudo_cluster.c11/PFAM:PF12571.7-tail-collar-fibre-protein|VOG7152/PFAM:PF06763.10-minor-tail-protein-Z	BLASTN not conducted
contig03778_[cov=32]	contigM10k_results477	Phage sp. ct87m477	None	20425	PHANOTATE	2	VOG8266/PDB:5IV5_X-Baseplate-wedge-protein-gp6|unclassified_dsDNA_phage_cluster.190/PDB:5IW9_B-Baseplate-wedge-protein	BLASTN not conducted
contig05824_[cov=37]	contigM10k_results478	Phage sp. ctPOP478	None	20425	PHANOTATE	4	baits_missed.114/PFAM:PF11134.7-Phage-stabilisation-protein|baits_missed.61/PDB:2C3F_A-HYALURONIDASE-PHAGE-TAIL|ad1_singleton28/PDB:cd00152-head-to-tail-adaptor|cdd_cluster.138/CDD:TIGR04387-major-capsid-protein-N4-gp56-family	BLASTN not conducted
contig03168_[cov=21]	contigM10k_results49	Kyanoviridae sp. ctMtu49	None	53684	PHANOTATE	16	VOG0460/UniProt:tr|D5GVB0_9CAUD-phage-neck-protein|VOG0461/PFAM:PF11649.7-Virus-neck-protein|VOG0462/PDB:4HUD_D-Tail-connector-protein|VOG4696/PFAM:PF11053.7-Terminase-DNA-packaging-enzyme|seeker_phage_cluster21/PDB:3EZK_A-Terminase|shth_singleton4/PDB:3J9Q_C-tail-sheath|VOG1005/PDB:5IV5_IF-Baseplate-wedge-protein|seeker_phage_cluster16/PFAM:PF07230.11-Portal|baits_missed.389/PFAM:PF03420.12-Proh…	BLASTN not conducted
contig06577_[cov=20]	contigM10k_results491	Phage sp. ctfz2491	None	20242	PHANOTATE	2	some_caudo_cluster.d64/PDB:3CDD_F-tail-protein|some_caudo_cluster.e14/PDB:4IEE_A-large-terminase	BLASTN not conducted
contig10022_[cov=26]	contigM10k_results494	Phage sp. ctEpX494	None	20161	PHANOTATE	2	VOG2386/PDB:5GAI_G-Portal-protein|some_caudo_cluster.b3/PDB:4BIL_D-Large-Terminase	BLASTN not conducted
contig09046_[cov=33]	contigM10k_results495	virus sp. ctiOH495	None	20158	PHANOTATE	3	VOG4605/PDB:5LY8_A-Distal-Tail-protein|baits_missed.107/PDB:4L92_B-Receptor-Binding-Protein|baits_missed.61/PDB:2C3F_A-HYALURONIDASE-PHAGE-TAIL	BLASTN not conducted
contig10602_[cov=14]	contigM10k_results497	Phage sp. cthRx497	None	20151	PHANOTATE	1	VOG1886/PFAM:PF03354.14-Phage-Terminase	BLASTN not conducted
contig05867_[cov=24]	contigM10k_results515	Phage sp. ctQk1515	None	19847	PHANOTATE	6	some_caudo_cluster.b3/PDB:4BIL_D-Large-Terminase|baits_missed.76/PFAM:PF12236.7-head-to-tail-connecting-protein|baits_missed.4/PFAM:PF10124.8-Major-capsid-protein|baits_missed.104/PDB:5VGT_A-tail-adaptor|ad1_clust11/PDB:5A21_D-head-to-tail-adaptor|podo_cluster.132/PDB:3C9I_E-Tail-needle-protein	BLASTN not conducted
contig12700_[cov=21]	contigM10k_results516	Phage sp. ctWpI516	None	19845	PHANOTATE	4	unclassified_dsDNA_phage_cluster.84/PFAM:PF10145.8-minor-tail-protein|VOG0749/PFAM:PF05125.11-major-capsid-protein|baits_missed.260/PDB:3KDR_A-HK97-Family-Phage-Portal-Protein|mtp1_clust10/-major-tail-protein	BLASTN not conducted
contig13478_[cov=26]	contigM10k_results518	Phage sp. ctleQ518	None	19814	PHANOTATE	1	baits_missed.7/UniProtKB:H6WFV7_9CAUD-structural-protein-	BLASTN not conducted
contig14069_[cov=76]	contigM10k_results519	Phage sp. ctwft519	None	19767	PHANOTATE	3	VOG2386/PDB:5GAI_G-Portal-protein|podo_cluster.49/PDB:4DKW_C-Large-terminase-protein|baits_missed.217/PDB:5UU5_D-Major-capsid-protein	BLASTN not conducted
contig03800_[cov=25]	contigM10k_results52	Phage sp. ct6Ie52	None	53525	PHANOTATE	9	VOG10915/UniProt:tr|C7F4C0_9CAUD-Capsid-decoration-protein-|VOG10915/UniProt:tr|C7F4C0_9CAUD-Capsid-decoration-protein-|baits_missed.443/PDB:5IV5_HH-Baseplate-wedge-protein|baits_missed.203/PFAM:PF16778.4-Phage-tail-assembly-chaperone-protein|VOG4773/PDB:5NGD_C-Portal-protein|VOG0749/PFAM:PF05125.11-major-capsid-protein|ad1_clust21/PDB:5A21_D-head-to-tail-adaptor|mtp1_clust10/-major-tail-protein|…	BLASTN not conducted
contig02661_[cov=25]	contigM10k_results53	Kyanoviridae sp. ctaGp53	None	51957	PHANOTATE	12	VOG1005/PDB:5IV5_IF-Baseplate-wedge-protein|seeker_phage_cluster16/PFAM:PF07230.11-Portal|baits_missed.389/PFAM:PF03420.12-Prohead-core-protein-serine-protease|unclassified_dsDNA_phage_cluster.256/UniProtKB:M4SPG5_9CAUD-Scaffold-protein-|VOG0466/PDB:1YUE_A-Major-Capsid-Protein|VOG4697/PDB:5IV5_W-Baseplate-wedge-protein-gp6|VOG0460/UniProt:tr|D5GVB0_9CAUD-phage-neck-protein|VOG0461/PFAM:PF11649.7-…	BLASTN not conducted
contig00164_[cov=89]	contigM10k_results530	Phage sp. ctkDa530	None	19478	PHANOTATE	5	baits_missed.7/UniProtKB:H6WFV7_9CAUD-structural-protein-|VOG1001/PFAM:PF07230.10-capsid-assembly-protein|VOG7415/PFAM:PF12322.7-baseplate-protein|seeker_phage_cluster22/PFAM:PF07068.11-Major-capsid-protein|baits_missed.389/PFAM:PF03420.12-Prohead-core-protein-serine-protease	BLASTN not conducted
contig13054_[cov=17]	contigM10k_results533	Kyanoviridae sp. ctphc533	None	19429	PHANOTATE	7	VOG4697/PDB:5IV5_W-Baseplate-wedge-protein-gp6|cdd_cluster.59/CDD:PHA02541-major-capsid-protein|unclassified_dsDNA_phage_cluster.256/UniProtKB:M4SPG5_9CAUD-Scaffold-protein-|baits_missed.389/PFAM:PF03420.12-Prohead-core-protein-serine-protease|seeker_phage_cluster16/PFAM:PF07230.11-Portal|VOG1005/PDB:5IV5_IF-Baseplate-wedge-protein|baits_missed.342/PDB:2C3F_A-HYALURONIDASE-PHAGE-TAIL	BLASTN not conducted
contig10213_[cov=22]	contigM10k_results534	Inoviridae sp. ctRgu534	None	19415	PHANOTATE	2	phycodna_cluster.4/PDB:5TIP_B-Major-capsid-protein|baits_missed.203/PFAM:PF16778.4-Phage-tail-assembly-chaperone-protein	BLASTN not conducted
contig06083_[cov=25]	contigM10k_results539	virus sp. ct26n539	None	19349	PHANOTATE	3	podo_cluster.8/PDB:4BIJ_C-Terminase-large-subunit|VOG10915/UniProt:tr|C7F4C0_9CAUD-Capsid-decoration-protein-|VOG10915/UniProt:tr|C7F4C0_9CAUD-Capsid-decoration-protein-	BLASTN not conducted
contig01425_[cov=39]	contigM10k_results544	Phage sp. ctS6M544	None	19246	PHANOTATE	4	seeker_phage_cluster22/PFAM:PF07068.11-Major-capsid-protein|baits_missed.389/PFAM:PF03420.12-Prohead-core-protein-serine-protease|VOG1001/PFAM:PF07230.10-capsid-assembly-protein|VOG10915/UniProt:tr|C7F4C0_9CAUD-Capsid-decoration-protein-	BLASTN not conducted
contig10810_[cov=15]	contigM10k_results550	Phage sp. ctlIY550	None	19115	PHANOTATE	3	VOG6488/PDB:5OEA_B-large-terminase|baits_missed.76/PFAM:PF12236.7-head-to-tail-connecting-protein|baits_missed.4/PFAM:PF10124.8-Major-capsid-protein	BLASTN not conducted
contig14242_[cov=16]	contigM10k_results553	Kyanoviridae sp. ctV4x553	None	19053	PHANOTATE	1	baits_missed.7/UniProtKB:H6WFV7_9CAUD-structural-protein-	BLASTN not conducted
contig08684_[cov=11]	contigM10k_results555	Phage sp. ctSfL555	None	19032	PHANOTATE	1	VOG10302/PDB:3GQH_C-Preneck-appendage-protein	BLASTN not conducted
contig06331_[cov=316]	contigM10k_results556	Phage sp. ctyGK556	None	19030	PHANOTATE	3	VOG10915/UniProt:tr|C7F4C0_9CAUD-Capsid-decoration-protein-|baits_missed.342/PDB:2C3F_A-HYALURONIDASE-PHAGE-TAIL|lterm_singleton2/PDB:4IDH_A-large-terminase	BLASTN not conducted
contig14759_[cov=16]	contigM10k_results563	Phage sp. ctyfg563	None	18906	PHANOTATE	1	VOG10302/PDB:3GQH_C-Preneck-appendage-protein	BLASTN not conducted
contig10360_[cov=27]	contigM10k_results564	Phage sp. ctrGi564	None	18891	PHANOTATE	1	some_caudo_cluster.f99/PDB:5NGJ_A-Tail-tube-protein	BLASTN not conducted
contig02402_[cov=19]	contigM10k_results567	Phage sp. ctBj2567	None	18831	PHANOTATE	4	VOG4715/PDB:5IV5_ED-Baseplate-wedge-protein-gp6|VOG6535/PDB:5IV5_Z-Baseplate-wedge-protein-gp6|VOG4695/PDB:5IV5_A-Baseplate-wedge-protein-gp6|unclassified_dsDNA_phage_cluster.190/PDB:5IW9_B-Baseplate-wedge-protein	BLASTN not conducted
contig08533_[cov=19]	contigM10k_results568	Phage sp. ct1k2568	None	18821	PHANOTATE	3	some_caudo_cluster.b8/PFAM:PF06152.10-minor-capsid-protein|prtl_clust6/PDB:5A20_A-portal|sipho_cluster.34/PDB:4BIJ_C-Terminase-large-subunit	BLASTN not conducted
contig06785_[cov=19]	contigM10k_results582	Phage sp. ctmKb582	None	18536	PHANOTATE	7	baits_missed.236/UniProtKB:A0A090S812_9VIBR-tail-fiber-protein|ad1_singleton28/PDB:cd00152-head-to-tail-adaptor|baits_missed.253/PFAM:PF06890.11-baseplate-component-protein|unclassified_dsDNA_phage_cluster.190/PDB:5IW9_B-Baseplate-wedge-protein|VOG4695/PDB:5IV5_A-Baseplate-wedge-protein-gp6|VOG6535/PDB:5IV5_Z-Baseplate-wedge-protein-gp6|VOG4715/PDB:5IV5_ED-Baseplate-wedge-protein-gp6	BLASTN not conducted
contig11961_[cov=11]	contigM10k_results586	Phage sp. ctFuG586	None	18477	PHANOTATE	3	VOG4722/PFAM:PF14550.5-Putative-phage-serine-protease-XkdF|seeker_phage_cluster37/PFAM:PF05125.12-Major-capsid-protein|prtl_singleton26/Uniprot:I6R154_9VIRU-portal	BLASTN not conducted
contig10513_[cov=16]	contigM10k_results587	Phage sp. ctRhq587	None	18466	PHANOTATE	1	baits_missed.521/UniProtKB:I0K2M4_9BACT-tail-tape-measure-protein-	BLASTN not conducted
contig10197_[cov=67]	contigM10k_results590	Phage sp. ctKKp590	None	18453	PHANOTATE	4	mtp1_clust18/PDB:5A21_H-major-tail-protein|mtp1_clust18/PDB:5A21_H-major-tail-protein|some_caudo_cluster.g4/PFAM:PF04883.11-tail-component|cdd_cluster.146/CDD:cd08054-Head-Tail-Connector-Protein	BLASTN not conducted
contig07011_[cov=22]	contigM10k_results591	Inoviridae sp. ct6IF591	None	18451	PHANOTATE	1	phycodna_cluster.4/PDB:5TIP_B-Major-capsid-protein	BLASTN not conducted
contig05649_[cov=28]	contigM10k_results595	Phage sp. ct9dD595	None	18393	PHANOTATE	4	baits_missed.61/PDB:2C3F_A-HYALURONIDASE-PHAGE-TAIL|podo_cluster.49/PDB:4DKW_C-Large-terminase-protein|mcp_singleton36/PDB:5LII_P-major-capsid-protein|prtl_clust43/PDB:5GAI_G-portal	BLASTN not conducted
contig06431_[cov=27]	contigM10k_results596	Phage sp. ctNxz596	None	18392	PHANOTATE	3	shth_clust8/PDB:3J9Q_C-tail-sheath|baits_missed.293/PDB:5IV5_IB-Baseplate-wedge-protein|VOG0460/UniProt:tr|D5GVB0_9CAUD-phage-neck-protein	BLASTN not conducted
contig05038_[cov=21]	contigM10k_results60	Phage sp. ct5Nf60	None	48455	PHANOTATE	1	baits_missed.443/PDB:5IV5_HH-Baseplate-wedge-protein	BLASTN not conducted
contig15652_[cov=36]	contigM10k_results601	Phage sp. ctSFM601	None	18342	PHANOTATE	2	prtl_clust35/PFAM:PF05133.13-portal|podo_cluster.8/PDB:4BIJ_C-Terminase-large-subunit	BLASTN not conducted
contig08104_[cov=32]	contigM10k_results605	Phage sp. ctVpt605	None	18277	PHANOTATE	2	VOG4164/UniProt:tr|M4SZZ7_9VIRU-Structural-protein-|mtp1_singleton22/PDB:5A21_H-major-tail-protein	BLASTN not conducted
contig07391_[cov=15]	contigM10k_results607	Phage sp. ctFx5607	None	18247	PHANOTATE	3	cdd_cluster.335/CDD:pfam05136-portal-protein-lambda-family|baits_missed.262/PDB:5OE8_A-Large-subunit-terminase|mcp_singleton17/PFAM:PF10124.8-major-capsid-protein	BLASTN not conducted
contig08407_[cov=26]	contigM10k_results609	Phage sp. ctjuq609	None	18202	PHANOTATE	2	ad1_singleton44/PFAM:PF09355.9-head-to-tail-adaptor|podo_cluster.121/PFAM:PF13252.5--Major-Capsid-Protein-(DUF4043)	BLASTN not conducted
contig00404_[cov=26]	contigM10k_results61	Phage sp. ctOQf61	None	48331	PHANOTATE	7	VOG8266/PDB:5IV5_X-Baseplate-wedge-protein-gp6|VOG7415/PFAM:PF12322.7-baseplate-protein|VOG1001/PFAM:PF07230.10-capsid-assembly-protein|baits_missed.389/PFAM:PF03420.12-Prohead-core-protein-serine-protease|unclassified_dsDNA_phage_cluster.190/PDB:5IW9_B-Baseplate-wedge-protein|seeker_phage_cluster22/PFAM:PF07068.11-Major-capsid-protein|VOG8025/PDB:5IV5_V-Baseplate-wedge-protein-gp6	BLASTN not conducted
contig15743_[cov=34]	contigM10k_results611	Phage sp. ctag1611	None	18165	PHANOTATE	5	cdd_cluster.343/CDD:pfam05521-head-tail-joining-protein|cdd_cluster.146/CDD:cd08054-Head-Tail-Connector-Protein|some_caudo_cluster.f220/PDB:1OHG_E-MAJOR-CAPSID-PROTEIN|cdd_cluster.326/CDD:pfam04860-portal-protein|some_caudo_cluster.c3/PFAM:PF03354.14-Large-Terminase	BLASTN not conducted
contig09428_[cov=55]	contigM10k_results616	Phage sp. ct4F0616	None	18100	PHANOTATE	2	cdd_cluster.62/CDD:PHA02564-virion-protein;-|VOG5211/PDB:3GUD_B-Neck-appendage-protein	BLASTN not conducted
contig00174_[cov=87]	contigM10k_results62	Phage sp. ctNoB62	None	48177	PHANOTATE	3	ad1_singleton28/PDB:cd00152-head-to-tail-adaptor|baits_missed.7/UniProtKB:H6WFV7_9CAUD-structural-protein-|baits_missed.61/PDB:2C3F_A-HYALURONIDASE-PHAGE-TAIL	BLASTN not conducted
contig15858_[cov=16]	contigM10k_results625	Phage sp. ct4cd625	None	17934	PHANOTATE	5	ad1_clust21/PDB:5A21_D-head-to-tail-adaptor|VOG0749/PFAM:PF05125.11-major-capsid-protein|VOG4773/PDB:5NGD_C-Portal-protein|baits_missed.9/PFAM:PF10145.8-minor-tail-protein|mtp1_clust10/-major-tail-protein	BLASTN not conducted
contig05799_[cov=14]	contigM10k_results627	Kyanoviridae sp. ctMgL627	None	17919	PHANOTATE	12	VOG1005/PDB:5IV5_IF-Baseplate-wedge-protein|seeker_phage_cluster16/PFAM:PF07230.11-Portal|baits_missed.389/PFAM:PF03420.12-Prohead-core-protein-serine-protease|unclassified_dsDNA_phage_cluster.256/UniProtKB:M4SPG5_9CAUD-Scaffold-protein-|cdd_cluster.59/CDD:PHA02541-major-capsid-protein|VOG4697/PDB:5IV5_W-Baseplate-wedge-protein-gp6|VOG0460/UniProt:tr|D5GVB0_9CAUD-phage-neck-protein|VOG0461/PFAM:P…	BLASTN not conducted
contig15306_[cov=138]	contigM10k_results629	Phage sp. cthcD629	None	17880	PHANOTATE	2	unclassified_dsDNA_phage_cluster.84/PFAM:PF10145.8-minor-tail-protein|baits_missed.7/UniProtKB:H6WFV7_9CAUD-structural-protein-	BLASTN not conducted
contig06742_[cov=15]	contigM10k_results630	Phage sp. ctKTo630	None	17870	PHANOTATE	1	baits_missed.53/PFAM:PF11134.7-Phage-stabilisation-protein	BLASTN not conducted
contig15997_[cov=35]	contigM10k_results637	Phage sp. ctAmi637	None	17748	PHANOTATE	10	mtp1_clust12/PDB:5A21_H-major-tail-protein|tc1_clust74/PDB:3FZ2_H-tail-completion-protein|hc1_singleton16/PDB:2KX4_A-head-closure-knob|some_caudo_cluster.f220/PDB:1OHG_E-MAJOR-CAPSID-PROTEIN|some_caudo_cluster.d137/PFAM:PF05136.12-portal-protein|ad1_clust84/PFAM:PF07030.11-head-to-tail-adaptor|cdd_cluster.354/CDD:pfam05876-terminase-large-subunit-(GpA)|baits_missed.427/PFAM:PF13550.5-tail-protein…	BLASTN not conducted
contig07601_[cov=15]	contigM10k_results638	Phage sp. ctKO8638	None	17716	PHANOTATE	2	crass_cluster.3/PDB:3EZK_B-Terminase-large-subunit|crass_cluster.2/PFAM:PF16510.4-portal-protein	BLASTN not conducted
contig09676_[cov=13]	contigM10k_results643	Phage sp. ctNe4643	None	17678	PHANOTATE	9	baits_missed.451/PDB:4JMQ_D-distal-tail-protein|baits_missed.10/PDB:2XD8_E-CAPSID-PROTEIN-T7-LIKE|VOG4611/PFAM:PF06810.10-minor-structural-protein-GP20|prtl_clust6/PDB:5A20_A-portal|baits_missed.262/PDB:5OE8_A-Large-subunit-terminase|sipho_cluster.18/UniProtKB:I6NKY8_9CAUD-Tail-tape-measure-|ad1_singleton28/PDB:cd00152-head-to-tail-adaptor|ne1_singleton37/PFAM:PF04883.11-type-I-neck-protein|mtp1_…	BLASTN not conducted
contig11256_[cov=45]	contigM10k_results650	Phage sp. ctt49650	None	17591	PHANOTATE	1	baits_missed.53/PFAM:PF11134.7-Phage-stabilisation-protein	BLASTN not conducted
contig16124_[cov=18]	contigM10k_results655	Phage sp. ct360655	None	17523	PHANOTATE	12	unclassified_dsDNA_phage_cluster.383/PFAM:PF16459.4-tail-assembly-chaperone|unclassified_dsDNA_phage_cluster.143/PDB:5A21_H-major-tail-protein|tc1_clust45/PFAM:PF13554.5-tail-completion-protein|unclassified_dsDNA_phage_cluster.381/PFAM:PF04883.11-putative-tail-component|unclassified_dsDNA_phage_cluster.380/PFAM:PF05354.10-Head-Tail-Attachment-Protein|VOG1527/CDD:cd08053-Putative-Head-Tail-Connect…	BLASTN not conducted
contig08971_[cov=55]	contigM10k_results661	Phage sp. ctTOp661	None	17478	PHANOTATE	1	VOG4589/PDB:2KZ4_A-Putative-head-tail-adaptor	BLASTN not conducted
contig07709_[cov=43]	contigM10k_results667	Inoviridae sp. ctqde667	None	17403	PHANOTATE	3	phycodna_cluster.64/PDB:4KFU_C-Genome-packaging-NTPase|phycodna_cluster.4/PDB:5TIP_B-Major-capsid-protein|phycodna_cluster.4/PDB:5TIP_B-Major-capsid-protein	BLASTN not conducted
contig07415_[cov=28]	contigM10k_results669	Phage sp. ctuGW669	None	17360	PHANOTATE	1	baits_missed.7/UniProtKB:H6WFV7_9CAUD-structural-protein-	BLASTN not conducted
contig05729_[cov=17]	contigM10k_results679	Phage sp. ctMfy679	None	17294	PHANOTATE	5	myo_cluster.3/PDB:5NXF_C-Long-tail-fiber|podo_cluster.123/PFAM:PF17236.1--Major-Capsid-Protein|baits_missed.477/UniProtKB:S0A0V9_9CAUD-structural-protein|baits_missed.267/PFAM:PF16510.4-P22-like-portal-protein|VOG7068/PDB:2O0J_A-DNA-packaging-protein	BLASTN not conducted
contig09016_[cov=36]	contigM10k_results682	Phage sp. ct8RQ682	None	17232	PHANOTATE	2	ad1_clust11/PDB:5A21_D-head-to-tail-adaptor|baits_missed.53/PFAM:PF11134.7-Phage-stabilisation-protein	BLASTN not conducted
contig16375_[cov=53]	contigM10k_results686	Phage sp. ctPkJ686	None	17178	PHANOTATE	4	unclassified_dsDNA_phage_cluster.84/PFAM:PF10145.8-minor-tail-protein|VOG10915/UniProt:tr|C7F4C0_9CAUD-Capsid-decoration-protein-|VOG3891/PFAM:PF09393.9-Phage-tail-tube-protein|baits_missed.487/PFAM:PF04984.13-Tail-sheath	BLASTN not conducted
contig04652_[cov=19]	contigM10k_results689	Inoviridae sp. ctHPf689	None	17126	PHANOTATE	3	phycodna_cluster.64/PDB:4KFU_C-Genome-packaging-NTPase|phycodna_cluster.4/PDB:5TIP_B-Major-capsid-protein|phycodna_cluster.4/PDB:5TIP_B-Major-capsid-protein	BLASTN not conducted
contig16453_[cov=91]	contigM10k_results691	Phage sp. ctBmM691	None	17119	PHANOTATE	7	some_caudo_cluster.c3/PFAM:PF03354.14-Large-Terminase|cdd_cluster.326/CDD:pfam04860-portal-protein|cdd_cluster.4/CDD:COG3740-head-maturation-protease|cdd_cluster.127/CDD:TIGR01554-phage-major-capsid-protein-HK97-family|cdd_cluster.146/CDD:cd08054-Head-Tail-Connector-Protein|cdd_cluster.22/CDD:COG5614-head-tail-adaptor|mtp1_clust12/PDB:5A21_H-major-tail-protein	BLASTN not conducted
contig12963_[cov=52]	contigM10k_results692	Phage sp. ctdEW692	None	17117	PHANOTATE	2	VOG4862/PF10076.8-tail-protein|unclassified_dsDNA_phage_cluster.88/PFAM:PF04865.13--Baseplate-J-like-protein	BLASTN not conducted
contig09998_[cov=12]	contigM10k_results694	Phage sp. ct2ai694	None	17107	Prodigal	3	unclassified_dsDNA_phage_cluster.412/PFAM:PF03906.13-tail-fibre-protein|VOG10302/PDB:3GQH_C-Preneck-appendage-protein|baits_missed.7/UniProtKB:H6WFV7_9CAUD-structural-protein-	BLASTN not conducted
contig14931_[cov=25]	contigM10k_results695	Phage sp. ctlOD695	None	17091	PHANOTATE	5	VOG1803/PDB:5IV5_YE-Baseplate-wedge-protein|unclassified_dsDNA_phage_cluster.318/PFAM:PF11246.7--Base-plate-wedge-protein|VOG0477/PDB:5IV5_ID-Baseplate-wedge-protein|VOG1005/PDB:5IV5_IF-Baseplate-wedge-protein|cdd_cluster.421/CDD:pfam12322-baseplate-protein	BLASTN not conducted
contig15234_[cov=17]	contigM10k_results696	Demerecviridae sp. ctvyh696	None	17090	PHANOTATE	5	sipho_cluster.27/PDB:5OEA_B-Large-subunit-terminase|cdd_cluster.326/CDD:pfam04860-portal-protein|cdd_cluster.124/CDD:TIGR01543-phage-prohead-protease|VOG3985/PDB:3FZ2_H-Minor-tail-protein-U|baits_missed.486/PDB:5NGJ_A-Tail-tube-protein	BLASTN not conducted
contig05853_[cov=48]	contigM10k_results702	Phage sp. ctHUa702	None	17025	PHANOTATE	3	some_caudo_cluster.b3/PDB:4BIL_D-Large-Terminase|baits_missed.76/PFAM:PF12236.7-head-to-tail-connecting-protein|baits_missed.4/PFAM:PF10124.8-Major-capsid-protein	BLASTN not conducted
contig10879_[cov=17]	contigM10k_results703	Phage sp. ctJXg703	None	17008	PHANOTATE	7	baits_missed.213/PFAM:PF06791.12-tail-length-tape-measure-protein|VOG8289/PFAM:PF14550.5-Putative-phage-serine-protease-XkdF|baits_missed.443/PDB:5IV5_HH-Baseplate-wedge-protein|some_caudo_cluster.d21/PDB:5NGD_C-Portal-protein|VOG6488/PDB:5OEA_B-large-terminase|VOG5430/PDB:5NGJ_B-Tail-tube-protein|tc1_clust18/PDB:5A21_G-tail-completion-protein	BLASTN not conducted
contig04987_[cov=21]	contigM10k_results705	Kyanoviridae sp. ctZAU705	None	16987	PHANOTATE	2	VOG4695/PDB:5IV5_A-Baseplate-wedge-protein-gp6|unclassified_dsDNA_phage_cluster.190/PDB:5IW9_B-Baseplate-wedge-protein	BLASTN not conducted
contig03013_[cov=18]	contigM10k_results709	Phage sp. ctxeX709	None	16900	PHANOTATE	2	VOG1001/PFAM:PF07230.10-capsid-assembly-protein|VOG7415/PFAM:PF12322.7-baseplate-protein	BLASTN not conducted
contig08546_[cov=22]	contigM10k_results711	Phage sp. ctPZE711	None	16848	PHANOTATE	11	baits_missed.384/PFAM:PF06791.12-tail-length-tape-measure-protein|VOG0847/PFAM:PF05939.12-minor-tail-protein|some_caudo_cluster.c4/PFAM:PF05100.11-minor-tail-protein-L|cdd_cluster.354/CDD:pfam05876-terminase-large-subunit-(GpA)|some_caudo_cluster.c6/PFAM:PF06805.11-tail-assembly-protein-I|unclassified_dsDNA_phage_cluster.49/PFAM:PF13550.5--tail-protein|ad1_clust77/PDB:2L6Q_A-head-to-tail-adaptor|…	BLASTN not conducted
contig00163_[cov=86]	contigM10k_results73	Phage sp. ctRB373	None	45244	PHANOTATE	7	cdd_cluster.54/CDD:PHA02533-large-terminase-protein|VOG8006/PDB:5IV5_IA-Baseplate-wedge-protein-gp6|VOG7387/PDB:5IV5_FI-Baseplate-wedge-protein-gp6|shth_clust18.cd90/PDB:3J9Q_C-tail-sheath|VOG0460/UniProt:tr|D5GVB0_9CAUD-phage-neck-protein|VOG0462/PDB:4HUD_D-Tail-connector-protein|baits_missed.342/PDB:2C3F_A-HYALURONIDASE-PHAGE-TAIL	BLASTN not conducted
contig10679_[cov=57]	contigM10k_results740	virus sp. ctOrI740	None	16543	PHANOTATE	6	some_caudo_cluster.g96/PDB:1OHG_E-MAJOR-CAPSID-PROTEIN|cdd_cluster.4/CDD:COG3740-head-maturation-protease|cdd_cluster.326/CDD:pfam04860-portal-protein|some_caudo_cluster.c3/PFAM:PF03354.14-Large-Terminase|tmp1_clust34/Uniprot:L1P4F2_9FLAO-tail-tape-measure|mtp1_clust36/PDB:5NGJ_B-major-tail-protein	BLASTN not conducted
contig07306_[cov=197]	contigM10k_results752	Phage sp. ctzjr752	None	16403	PHANOTATE	2	baits_missed.53/PFAM:PF11134.7-Phage-stabilisation-protein|baits_missed.7/UniProtKB:H6WFV7_9CAUD-structural-protein-	BLASTN not conducted
contig12905_[cov=19]	contigM10k_results753	Phage sp. cteWb753	None	16402	PHANOTATE	6	cdd_cluster.146/CDD:cd08054-Head-Tail-Connector-Protein|mtp1_clust53/PFAM:PF06199.10-major-tail-protein|baits_missed.20/UniProtKB:A0A0R1V141_9LACO-minor-tail-protein-|cdd_cluster.326/CDD:pfam04860-portal-protein|cdd_cluster.4/CDD:COG3740-head-maturation-protease|cdd_cluster.127/CDD:TIGR01554-phage-major-capsid-protein-HK97-family	BLASTN not conducted
contig12496_[cov=37]	contigM10k_results756	Phage sp. cti7M756	None	16371	PHANOTATE	1	cdd_cluster.54/CDD:PHA02533-large-terminase-protein	BLASTN not conducted
contig14981_[cov=33]	contigM10k_results757	Phage sp. ctEln757	None	16360	PHANOTATE	2	VOG7068/PDB:2O0J_A-DNA-packaging-protein|baits_missed.267/PFAM:PF16510.4-P22-like-portal-protein	BLASTN not conducted
contig11337_[cov=31]	contigM10k_results758	Phage sp. ctOCL758	None	16357	PHANOTATE	5	baits_missed.441/PFAM:PF16510.4-portal-protein|some_caudo_cluster.b22/PDB:2O0J_A-large-terminase|baits_missed.499/PFAM:PF11134.7-Phage-stabilisation-protein|ad1_clust55/PDB:5MU4_A-head-to-tail-adaptor|mcp_clust8/PDB:5LII_P-major-capsid-protein	BLASTN not conducted
contig07271_[cov=31]	contigM10k_results760	Kyanoviridae sp. ctCPO760	None	16346	PHANOTATE	8	baits_missed.389/PFAM:PF03420.12-Prohead-core-protein-serine-protease|unclassified_dsDNA_phage_cluster.256/UniProtKB:M4SPG5_9CAUD-Scaffold-protein-|cdd_cluster.59/CDD:PHA02541-major-capsid-protein|VOG4697/PDB:5IV5_W-Baseplate-wedge-protein-gp6|seeker_phage_cluster21/PDB:3EZK_A-Terminase|baits_missed.342/PDB:2C3F_A-HYALURONIDASE-PHAGE-TAIL|VOG1005/PDB:5IV5_IF-Baseplate-wedge-protein|seeker_phage_c…	BLASTN not conducted
contig02442_[cov=33]	contigM10k_results763	Inoviridae sp. ctz6l763	None	16322	PHANOTATE	2	phycodna_cluster.4/PDB:5TIP_B-Major-capsid-protein|phycodna_cluster.4/PDB:5TIP_B-Major-capsid-protein	BLASTN not conducted
contig03803_[cov=20]	contigM10k_results769	Phage sp. ctVRr769	None	16258	PHANOTATE	1	VOG1886/PFAM:PF03354.14-Phage-Terminase	BLASTN not conducted
contig07793_[cov=63]	contigM10k_results772	Phage sp. ctDQF772	None	16228	Prodigal	1	baits_missed.9/PFAM:PF10145.8-minor-tail-protein	BLASTN not conducted
contig10884_[cov=26]	contigM10k_results781	Phage sp. ctS1F781	None	16149	PHANOTATE	1	baits_missed.9/PFAM:PF10145.8-minor-tail-protein	BLASTN not conducted
contig03733_[cov=12]	contigM10k_results783	Phage sp. ct4Ml783	None	16134	PHANOTATE	1	VOG8025/PDB:5IV5_V-Baseplate-wedge-protein-gp6	BLASTN not conducted
contig11852_[cov=50]	contigM10k_results785	Phage sp. ctCIB785	None	16115	PHANOTATE	2	cdd_cluster.127/CDD:TIGR01554-phage-major-capsid-protein-HK97-family|cdd_cluster.4/CDD:COG3740-head-maturation-protease	BLASTN not conducted
contig09127_[cov=34]	contigM10k_results787	Autographiviridae sp. cthHL787	None	16085	PHANOTATE	2	unclassified_dsDNA_phage_cluster.404/PFAM:PF05396.10-capsid-assembly-protein|unclassified_dsDNA_phage_cluster.400/PDB:3J4A_H-Head-to-tail-joining-protein	BLASTN not conducted
contig03965_[cov=24]	contigM10k_results79	Phage sp. ctndJ79	None	44016	PHANOTATE	4	some_caudo_cluster.c11/PFAM:PF12571.7-tail-collar-fibre-protein|VOG4695/PDB:5IV5_A-Baseplate-wedge-protein-gp6|mtp1_clust47/PFAM:PF06841.11-major-tail-protein|shth_clust8/PDB:3J9Q_C-tail-sheath	BLASTN not conducted
contig04975_[cov=21]	contigM10k_results793	Straboviridae sp. ctEla793	None	16041	PHANOTATE	3	some_caudo_cluster.b42/PFAM:PF06820.11-tail-fibre|VOG0460/UniProt:tr|D5GVB0_9CAUD-phage-neck-protein|VOG0462/PDB:4HUD_D-Tail-connector-protein	BLASTN not conducted
contig03784_[cov=19]	contigM10k_results795	Phage sp. ctSQf795	None	16027	PHANOTATE	1	VOG10302/PDB:3GQH_C-Preneck-appendage-protein	BLASTN not conducted
contig15359_[cov=14]	contigM10k_results797	Phage sp. ctqxr797	None	16023	PHANOTATE	3	podo_cluster.8/PDB:4BIJ_C-Terminase-large-subunit|prtl_clust15/PFAM:PF05133.13-portal|podo_cluster.121/PFAM:PF13252.5--Major-Capsid-Protein-(DUF4043)	BLASTN not conducted
contig05975_[cov=43]	contigM10k_results80	Phage sp. ctL2Y80	None	44010	PHANOTATE	2	baits_missed.76/PFAM:PF12236.7-head-to-tail-connecting-protein|some_caudo_cluster.b3/PDB:4BIL_D-Large-Terminase	BLASTN not conducted
contig05633_[cov=19]	contigM10k_results803	Phage sp. ctipy803	None	15987	PHANOTATE	2	baits_missed.357/PFAM:PF03592.15-Terminase-small-subunit|some_caudo_cluster.b3/PDB:4BIL_D-Large-Terminase	BLASTN not conducted
contig10013_[cov=118]	contigM10k_results806	Phage sp. cthp6806	None	15941	PHANOTATE	4	some_caudo_cluster.d130/PDB:5OEA_B-large-terminase|prtl_clust6/PDB:5A20_A-portal|some_caudo_cluster.e17/PDB:4AN5_F-major-capsid-protein|VOG1527/CDD:cd08053-Putative-Head-Tail-Connector-Protein	BLASTN not conducted
contig17591_[cov=15]	contigM10k_results810	Kyanoviridae sp. cthCb810	None	15919	PHANOTATE	1	VOG4165/UniProt:tr|A0A0E3FAZ1_9CAUD-Structural-protein-	BLASTN not conducted
contig08679_[cov=33]	contigM10k_results811	Phage sp. ct1LG811	None	15911	PHANOTATE	2	baits_missed.76/PFAM:PF12236.7-head-to-tail-connecting-protein|some_caudo_cluster.b3/PDB:4BIL_D-Large-Terminase	BLASTN not conducted
contig08339_[cov=21]	contigM10k_results815	Phage sp. ctJKr815	None	15880	PHANOTATE	3	prtl_singleton16/PDB:2JES_G-portal|podo_cluster.8/PDB:4BIJ_C-Terminase-large-subunit|podo_cluster.121/PFAM:PF13252.5--Major-Capsid-Protein-(DUF4043)	BLASTN not conducted
contig13209_[cov=13]	contigM10k_results819	Phage sp. ct3Rw819	None	15746	PHANOTATE	2	baits_missed.260/PDB:3KDR_A-HK97-Family-Phage-Portal-Protein|cdd_cluster.326/CDD:pfam04860-portal-protein	BLASTN not conducted
contig08986_[cov=20]	contigM10k_results820	Phage sp. ctjZU820	None	15744	PHANOTATE	2	baits_missed.262/PDB:5OE8_A-Large-subunit-terminase|VOG2386/PDB:5GAI_G-Portal-protein	BLASTN not conducted
contig16713_[cov=13]	contigM10k_results829	Phage sp. ctVI9829	None	15647	PHANOTATE	2	some_caudo_cluster.b3/PDB:4BIL_D-Large-Terminase|prtl_clust35/PFAM:PF05133.13-portal	BLASTN not conducted
contig00284_[cov=21]	contigM10k_results83	Phage sp. ctNw383	None	43608	PHANOTATE	1	VOG10302/PDB:3GQH_C-Preneck-appendage-protein	BLASTN not conducted
contig08754_[cov=14]	contigM10k_results830	Phage sp. ctIVO830	None	15646	PHANOTATE	1	baits_missed.53/PFAM:PF11134.7-Phage-stabilisation-protein	BLASTN not conducted
contig16132_[cov=13]	contigM10k_results838	Autographiviridae sp. ctIuk838	None	15566	PHANOTATE	3	unclassified_dsDNA_phage_cluster.412/PFAM:PF03906.13-tail-fibre-protein|unclassified_dsDNA_phage_cluster.45/PDB:4BIJ_C-Terminase-large-subunit|VOG0041/PFAM:PF11123.7-DNA-packaging-protein	BLASTN not conducted
contig10763_[cov=15]	contigM10k_results839	Phage sp. ctMNA839	None	15556	PHANOTATE	1	VOG0460/UniProt:tr|D5GVB0_9CAUD-phage-neck-protein	BLASTN not conducted
contig06420_[cov=19]	contigM10k_results84	Phage sp. ctts084	None	43333	PHANOTATE	6	mtp1_clust10/-major-tail-protein|some_caudo_cluster.g100/PFAM:PF10145.8-minor-tail-protein|VOG4773/PDB:5NGD_C-Portal-protein|some_caudo_cluster.e192/PFAM:PF04586.16-prohead-serine-protease|VOG1886/PFAM:PF03354.14-Phage-Terminase|VOG0749/PFAM:PF05125.11-major-capsid-protein	BLASTN not conducted
contig13231_[cov=41]	contigM10k_results840	Phage sp. ctY0l840	None	15510	PHANOTATE	2	podo_cluster.8/PDB:4BIJ_C-Terminase-large-subunit|prtl_clust15/PFAM:PF05133.13-portal	BLASTN not conducted
contig17459_[cov=33]	contigM10k_results851	Phage sp. ctOkJ851	None	15445	PHANOTATE	7	cdd_cluster.146/CDD:cd08054-Head-Tail-Connector-Protein|cdd_cluster.343/CDD:pfam05521-head-tail-joining-protein|cdd_cluster.332/CDD:pfam05119-terminase-small-subunit|some_caudo_cluster.c3/PFAM:PF03354.14-Large-Terminase|seeker_phage_cluster31/PFAM:PF06074.12-Portal|some_caudo_cluster.d119/PFAM:PF04586.16-prohead-serine-protease|cdd_cluster.127/CDD:TIGR01554-phage-major-capsid-protein-HK97-family	BLASTN not conducted
contig08353_[cov=30]	contigM10k_results853	Phage sp. ct5eU853	None	15414	PHANOTATE	4	baits_missed.41/PDB:3LJ4_J-Portal-protein|podo_cluster.49/PDB:4DKW_C-Large-terminase-protein|some_caudo_cluster.c11/PFAM:PF12571.7-tail-collar-fibre-protein|mcp_clust21/PDB:5LII_P-major-capsid-protein	BLASTN not conducted
contig13756_[cov=31]	contigM10k_results858	Phage sp. ctO2D858	None	15399	PHANOTATE	3	tmp1_clust9/Uniprot:K8AAU2_9ENTR-tail-tape-measure|some_caudo_cluster.b8/PFAM:PF06152.10-minor-capsid-protein|baits_missed.236/UniProtKB:A0A090S812_9VIBR-tail-fiber-protein	BLASTN not conducted
contig18110_[cov=20]	contigM10k_results859	Phage sp. ctxdv859	None	15390	PHANOTATE	5	cdd_cluster.16/CDD:COG5362-terminase-large-subunit|baits_missed.4/PFAM:PF10124.8-Major-capsid-protein|baits_missed.104/PDB:5VGT_A-tail-adaptor|ad1_clust11/PDB:5A21_D-head-to-tail-adaptor|baits_missed.76/PFAM:PF12236.7-head-to-tail-connecting-protein	BLASTN not conducted
contig11863_[cov=17]	contigM10k_results864	Autographiviridae sp. ctOpU864	None	15362	PHANOTATE	1	hc1_singleton24/PFAM:PF11134.7-head-closure-knob	BLASTN not conducted
contig14604_[cov=33]	contigM10k_results865	Inoviridae sp. ctu0b865	None	15358	PHANOTATE	1	phycodna_cluster.4/PDB:5TIP_B-Major-capsid-protein	BLASTN not conducted
contig03179_[cov=27]	contigM10k_results869	Phage sp. ctRBk869	None	15348	PHANOTATE	1	some_caudo_cluster.g100/PFAM:PF10145.8-minor-tail-protein	BLASTN not conducted
contig14237_[cov=77]	contigM10k_results870	Phage sp. ct8g6870	None	15328	PHANOTATE	5	VOG0477/PDB:5IV5_ID-Baseplate-wedge-protein|unclassified_dsDNA_phage_cluster.318/PFAM:PF11246.7--Base-plate-wedge-protein|VOG1803/PDB:5IV5_YE-Baseplate-wedge-protein|cdd_cluster.421/CDD:pfam12322-baseplate-protein|VOG1005/PDB:5IV5_IF-Baseplate-wedge-protein	BLASTN not conducted
contig13764_[cov=54]	contigM10k_results881	Phage sp. ctYlK881	None	15217	PHANOTATE	5	baits_missed.260/PDB:3KDR_A-HK97-Family-Phage-Portal-Protein|mcp_singleton10/PFAM:PF10124.8-major-capsid-protein|baits_missed.472/PFAM:PF03906.13-tail-fibre-protein|seeker_phage_cluster29/PDB:5OE8_A-Terminase|prtl_clust14/PFAM:PF05136.12-portal	BLASTN not conducted
contig05563_[cov=10]	contigM10k_results886	Phage sp. cty5K886	None	15176	PHANOTATE	1	VOG1886/PFAM:PF03354.14-Phage-Terminase	BLASTN not conducted
contig05832_[cov=14]	contigM10k_results889	Phage sp. ctg9b889	None	15152	PHANOTATE	1	VOG5935/PDB:1WRU_A-43-kDa-tail-protein	BLASTN not conducted
contig05650_[cov=29]	contigM10k_results89	Phage sp. ctMkq89	None	42623	PHANOTATE	1	VOG4715/PDB:5IV5_ED-Baseplate-wedge-protein-gp6	BLASTN not conducted
contig11676_[cov=163]	contigM10k_results896	Inoviridae sp. ctsUe896	None	15108	PHANOTATE	3	phycodna_cluster.4/PDB:5TIP_B-Major-capsid-protein|phycodna_cluster.4/PDB:5TIP_B-Major-capsid-protein|phycodna_cluster.64/PDB:4KFU_C-Genome-packaging-NTPase	BLASTN not conducted
contig07599_[cov=31]	contigM10k_results90	Phage sp. ct0im90	None	42525	PHANOTATE	3	podo_cluster.49/PDB:4DKW_C-Large-terminase-protein|seeker_phage_cluster35/PFAM:PF17236.2-Major-capsid-protein|hc1_singleton24/PFAM:PF11134.7-head-closure-knob	BLASTN not conducted
contig10070_[cov=28]	contigM10k_results908	Phage sp. ct0r9908	None	14980	PHANOTATE	6	mtp1_clust36/PDB:5NGJ_B-major-tail-protein|tmp1_clust34/Uniprot:L1P4F2_9FLAO-tail-tape-measure|some_caudo_cluster.b13/PFAM:PF03354.14-Large-Terminase|cdd_cluster.326/CDD:pfam04860-portal-protein|some_caudo_cluster.d119/PFAM:PF04586.16-prohead-serine-protease|cdd_cluster.127/CDD:TIGR01554-phage-major-capsid-protein-HK97-family	BLASTN not conducted
contig05769_[cov=16]	contigM10k_results909	Phage sp. ctu8H909	None	14968	PHANOTATE	1	VOG10915/UniProt:tr|C7F4C0_9CAUD-Capsid-decoration-protein-	BLASTN not conducted
contig13390_[cov=34]	contigM10k_results916	Inoviridae sp. ct7Pf916	None	14906	PHANOTATE	2	phycodna_cluster.4/PDB:5TIP_B-Major-capsid-protein|phycodna_cluster.168/PDB:5TIP_B-Major-capsid-protein	BLASTN not conducted
contig04662_[cov=22]	contigM10k_results922	Phage sp. ct5Sl922	None	14852	PHANOTATE	3	halo_cluster.37/PFAM:PF03354.14-Terminase|cdd_cluster.138/CDD:TIGR04387-major-capsid-protein-N4-gp56-family|cdd_cluster.334/CDD:pfam05133-portal-protein	BLASTN not conducted
contig12067_[cov=18]	contigM10k_results933	Schitoviridae sp. ct6PY933	None	14791	PHANOTATE	1	baits_missed.21/PFAM:PF03906.13-tail-fibre-protein	BLASTN not conducted
contig15487_[cov=17]	contigM10k_results936	Phage sp. ct9dK936	None	14760	PHANOTATE	11	baits_missed.427/PFAM:PF13550.5-tail-protein|VOG0838/PDB:2KX4_A-Tail-attachment-protein|some_caudo_cluster.f220/PDB:1OHG_E-MAJOR-CAPSID-PROTEIN|some_caudo_cluster.d137/PFAM:PF05136.12-portal-protein|ad1_clust84/PFAM:PF07030.11-head-to-tail-adaptor|cdd_cluster.354/CDD:pfam05876-terminase-large-subunit-(GpA)|baits_missed.374/PFAM:PF09931.8-minor-tail-component|VOG5340/PDB:4JMQ_C-distal-tail-protein…	BLASTN not conducted
contig17983_[cov=24]	contigM10k_results937	virus sp. ctvra937	None	14760	PHANOTATE	2	baits_missed.53/PFAM:PF11134.7-Phage-stabilisation-protein|baits_missed.37/UniProtKB:G2KLQ2_MICAA-Tail-fiber	BLASTN not conducted
contig09017_[cov=42]	contigM10k_results939	Phage sp. ct1DR939	None	14742	PHANOTATE	1	VOG6488/PDB:5OEA_B-large-terminase	BLASTN not conducted
contig12484_[cov=15]	contigM10k_results957	Phage sp. ct8M6957	None	14645	PHANOTATE	1	baits_missed.300/PDB:5OEA_B-Large-subunit-terminase	BLASTN not conducted
contig09437_[cov=32]	contigM10k_results963	Phage sp. ctkTP963	None	14623	PHANOTATE	3	VOG2386/PDB:5GAI_G-Portal-protein|unclassified_dsDNA_phage_cluster.41/PDB:3EZK_B-Terminase-large-subunit|mcp_clust8/PDB:5LII_P-major-capsid-protein	BLASTN not conducted
contig09424_[cov=18]	contigM10k_results966	Phage sp. ctnLv966	None	14582	PHANOTATE	2	VOG4968/PFAM:PF07484.11-Tail-Collar-Domain|VOG5862/PFAM:PF07484.11-Tail-Collar-Domain	BLASTN not conducted
contig06406_[cov=31]	contigM10k_results97	Phage sp. ctW1b97	None	40672	PHANOTATE	4	VOG1886/PFAM:PF03354.14-Phage-Terminase|some_caudo_cluster.g100/PFAM:PF10145.8-minor-tail-protein|mtp1_clust10/-major-tail-protein|ad1_clust21/PDB:5A21_D-head-to-tail-adaptor	BLASTN not conducted
contig07579_[cov=10]	contigM10k_results977	Kyanoviridae sp. ctW44977	None	14488	PHANOTATE	8	baits_missed.389/PFAM:PF03420.12-Prohead-core-protein-serine-protease|unclassified_dsDNA_phage_cluster.256/UniProtKB:M4SPG5_9CAUD-Scaffold-protein-|cdd_cluster.59/CDD:PHA02541-major-capsid-protein|VOG4697/PDB:5IV5_W-Baseplate-wedge-protein-gp6|seeker_phage_cluster21/PDB:3EZK_A-Terminase|shth_singleton4/PDB:3J9Q_C-tail-sheath|VOG1005/PDB:5IV5_IF-Baseplate-wedge-protein|seeker_phage_cluster16/PFAM:…	BLASTN not conducted
contig02719_[cov=46]	contigM10k_results987	Phage sp. ct7u6987	None	14387	PHANOTATE	4	unclassified_dsDNA_phage_cluster.190/PDB:5IW9_B-Baseplate-wedge-protein|VOG4695/PDB:5IV5_A-Baseplate-wedge-protein-gp6|VOG6535/PDB:5IV5_Z-Baseplate-wedge-protein-gp6|VOG4715/PDB:5IV5_ED-Baseplate-wedge-protein-gp6	BLASTN not conducted
contig11426_[cov=14]	contigM10k_results991	Phage sp. ctOWx991	None	14346	PHANOTATE	2	baits_missed.427/PFAM:PF13550.5-tail-protein|baits_missed.374/PFAM:PF09931.8-minor-tail-component	BLASTN not conducted
contig13038_[cov=14]	contigM10k_results994	Phage sp. ctPtQ994	None	14324	PHANOTATE	5	ad1_clust11/PDB:5A21_D-head-to-tail-adaptor|baits_missed.4/PFAM:PF10124.8-Major-capsid-protein|baits_missed.76/PFAM:PF12236.7-head-to-tail-connecting-protein|some_caudo_cluster.b3/PDB:4BIL_D-Large-Terminase|baits_missed.104/PDB:5VGT_A-tail-adaptor	BLASTN not conducted
contig15312_[cov=16]	contigM10k_results999	Phage sp. ctV9z999	None	14269	PHANOTATE	4	some_caudo_cluster.b3/PDB:4BIL_D-Large-Terminase|baits_missed.70/PFAM:PF03592.15-Terminase-small-subunit|baits_missed.4/PFAM:PF10124.8-Major-capsid-protein|baits_missed.76/PFAM:PF12236.7-head-to-tail-connecting-protein	BLASTN not conducted

## Sheet: S2
	Blastp								Hhpred			CD-search
ORF	start	end	strand	Best hit in nr database (Evalue<1e-5, identity>30, coverage>50)	Coverage (%)	E-value	Identity (%)	accession	accession	Hit	Probability (>95%)	E-Value	Accession	Short name	Incomplete	Superfamily
DSL-LC01_1	1	1770	+	DNA primase/helicase [Microbacterium phage PauloDiaboli]	0.98	0	0.5544	QIG57838.1	Q5UQ22	Putative helicase	100	4.9996e-72	cl34594	COG3378 superfamily	-	-
DSL-LC01_2	2068	2754	-	recombinase family protein [Betaproteobacteria bacterium]	0.94	6e-101	0.6884	NBS92137.1	3BVP_B	DNA recombinase	99.7	1.55185e-08	cl06512	Recombinase superfamily	C	-
DSL-LC01_3	2938	3246	+	-					-
DSL-LC01_4	3425	4195	+	Transglycosylase SLT domain 1 [uncultured Caudovirales phage]	0.88	1e-57	0.4348	CAB4156445.1	5OHU_A	Soluble lytic murein transglycosylase	99.03	2.02582e-07	cl00222	Lyz-like superfamily	C	-
DSL-LC01_5	4337	4426	+	-					-
DSL-LC01_6	4571	4825	-	hypothetical protein [Betaproteobacteria bacterium]	0.94	1e-21	0.557	NBS92141.1
DSL-LC01_7	4830	5651	-	VanY D-alanyl-D-alanine carboxypeptidase [uncultured Caudovirales phage]	0.98	4e-103	0.5889	CAB4145196.1	5ZHF_B	D-alanyl-D-alanine carboxypeptidase	99.7	7.36568e-11	cl38918	Peptidase_M15 superfamily	-	-
DSL-LC01_8	5802	6620	-	TauD/TfdA family dioxygenase [Acidobacteriota bacterium]	0.87	7e-59	0.4351	MBU6203358.1	6EXF_A	dioxygenases	99.96	5.3999e-31	cl00184	CAS_like superfamily	N	-
DSL-LC01_9	6667	7413	+	methyltransferase domain-containing protein [Alphaproteobacteria bacterium]	0.79	2e-46	0.4123	MBV9199958.1	3CC8_A	Putative methyltransferase	99.7	6.30967e-07	cl17173	AdoMet_MTases superfamily	-	-
DSL-LC01_10	7451	8332	+	-	-	-	-	-	PF12141.11	Beta-mannosyltransferases	99.93
DSL-LC01_11	8346	9140	+	Fpg/Nei family DNA glycosylase [Betaproteobacteria bacterium]	0.99	4e-94	0.5114	NBS92146.1	6FL1_A	Formamidopyrimidine-DNA glycosylase	100	5.98746e-54	cl33822	Nei superfamily	-	-
DSL-LC01_12	9396	11456	+	RTPR, ribonucleoside-triphosphate reductase, adenosylcobalamin-dependent [uncultured Caudovirales phage]	0.99	0	0.8114	CAB4143431.1	1L1L_C	ribonucleoside-triphosphate reductase	100	0	cl38938	RNR_PFL superfamily	-	-
DSL-LC01_13	11465	11647	+	-					-
DSL-LC01_14	11688	11990	+	hypothetical protein [bacterium]	0.76	2e-34	0.7632	NDB58893.1	-
DSL-LC01_15	11990	12223	+	hypothetical protein UFOVP436_199 [uncultured Caudovirales phage]	0.63	3e-18	0.6939	CAB4143649.1	-
DSL-LC01_16	12220	12516	+	hypothetical protein [Flavobacteriia bacterium]	0.86	8e-45	0.8471	NDE05212.1	-
DSL-LC01_17	12532	12711	+	-					-
DSL-LC01_18	13116	13328	-	-					-
DSL-LC01_19	13328	13558	-	-					-
DSL-LC01_20	13567	13800	-	-					-
DSL-LC01_21	13797	14285	-	hypothetical protein [Micrococcales bacterium]	0.99	6e-45	0.5155	NBR24096.1	-
DSL-LC01_22	14385	17219	-	hypothetical protein UFOVP436_195 [uncultured Caudovirales phage]	0.54	2e-51	0.3676	CAB4143633.1	-
DSL-LC01_23	17247	17498	-	-					-
DSL-LC01_24	18279	18800	+	hypothetical protein [Betaproteobacteria bacterium]	1	2e-46	0.4586	NCA23021.1	-
DSL-LC01_25	18812	19078	+	hypothetical protein [Betaproteobacteria bacterium]	0.63	3e-10	0.5	NBS92160.1	-
DSL-LC01_26	19267	19752	+	hypothetical protein [Nitrosomonadaceae bacterium]	0.76	2e-38	0.5484	MCG3772978.1	-
DSL-LC01_27	19836	20003	+	-					-
DSL-LC01_28	20187	20381	+	hypothetical protein UFOVP1667_14 [uncultured Caudovirales phage]	0.93	9e-20	0.6833	CAB4223225.1	-
DSL-LC01_29	20413	20610	+	-					-
DSL-LC01_30	20691	21644	+	hypothetical protein [Betaproteobacteria bacterium]	0.92	6e-135	0.6535	NBS92161.1	-
DSL-LC01_31	21631	21810	+	hypothetical protein [Micrococcales bacterium]	0.74	2e-06	0.5455	NBR22554.1	-
DSL-LC01_32	21788	22564	+	endolysin [Microbacterium phage Pumpernickel]	0.89	4e-33	0.3462	YP_010755036.1	5D74_A	Putative phage lysin	97.04
DSL-LC01_33	22664	23257	+	hypothetical protein [Betaproteobacteria bacterium]	0.91	2e-15	0.3333	NBS92163.1	-
DSL-LC01_34	23317	23586	+	hypothetical protein [Actinomycetia bacterium]	0.83	4e-08	0.3649	NCZ57807.1	-
DSL-LC01_35	23771	23986	+	-					-
DSL-LC01_36	24030	24281	+	-					-
DSL-LC01_37	24348	24740	+	hypothetical protein [Betaproteobacteria bacterium]	0.96	2e-27	0.4206	NBS92182.1	-
DSL-LC01_38	24855	25253	+	hypothetical protein [Betaproteobacteria bacterium]	0.87	8e-45	0.5776	NBS92180.1	-
DSL-LC01_39	25253	25525	+	-					-
DSL-LC01_40	25601	25819	+	-					-
DSL-LC01_41	25822	26040	+	-					-
DSL-LC01_42	26146	26478	+	hypothetical protein [Betaproteobacteria bacterium]	0.78	4e-34	0.7209	NBS92193.1	-
DSL-LC01_43	26688	27134	+	hypothetical protein [Actinomycetia bacterium]	0.93	1e-22	0.3151	NCZ57810.1	-
DSL-LC01_44	27180	28199	+	AAA family ATPase [Betaproteobacteria bacterium]	0.97	4e-175	0.7447	NBS92169.1	6OR5_A	Midasin	99.8	4.82188e-29	pfam07728	AAA_5	-	cl38936
DSL-LC01_45	28313	30142	+	VWA domain-containing protein [Micrococcales bacterium]	0.99	0	0.5229	NBR24224.1	PF06213.15	Cobalamin biosynthesis protein	99.87
DSL-LC01_46	30262	30669	+	hypothetical protein [Microbacteriaceae bacterium]	0.82	9e-08	0.3504	NDC18664.1	-
DSL-LC01_47	30669	30851	+	-					-
DSL-LC01_48	30906	31217	+	-					-
DSL-LC01_49	31214	31453	+	hypothetical protein [Ignavibacteria bacterium]	0.82	9e-18	0.5846	MBM4179555.1	-
DSL-LC01_50	31713	31922	+	hypothetical protein [Verrucomicrobiota bacterium]	0.85	3e-11	0.4576	NBQ64004.1	-
DSL-LC01_51	31970	32119	+	-					-
DSL-LC01_52	32179	32442	+	hypothetical protein [Betaproteobacteria bacterium]	0.96	2e-07	0.3412	NBS92191.1	-
DSL-LC01_53	32557	32799	+	hypothetical protein [Betaproteobacteria bacterium]	0.95	5e-19	0.5	NBS92192.1	-
DSL-LC01_54	32907	33164	+	hypothetical protein [Betaproteobacteria bacterium]	0.91	2e-18	0.5641	NBS92195.1	-
DSL-LC01_55	33275	33421	+	-					-
DSL-LC01_56	33634	34071	+	-					-
DSL-LC01_57	34130	34315	+	-					-
DSL-LC01_58	34410	34676	+	hypothetical protein EKK55_22990 [Rhodocyclaceae bacterium]	0.95	3e-16	0.4762	RTL17226.1	-
DSL-LC01_59	34676	34894	+	hypothetical protein [Nitrosomonadaceae bacterium]	0.84	1e-15	0.5738	MCG3772959.1	-
DSL-LC01_60	34961	35302	+	-					-
DSL-LC01_61	35407	35739	+	-					-
DSL-LC01_62	35847	36110	+	-					-
DSL-LC01_63	36339	36443	+	-					-
DSL-LC01_64	36440	36646	+	-					-
DSL-LC01_65	36715	37233	+	hypothetical protein [Nitrosomonadaceae bacterium]	1	1e-75	0.6279	MCG3771271.1	-
DSL-LC01_66	37368	37595	+	hypothetical protein [Betaproteobacteria bacterium]	0.56	2e-07	0.5476	NBS92189.1	-
DSL-LC01_67	37592	37933	+	hypothetical protein [Verrucomicrobiota bacterium]	0.99	7e-22	0.4336	NBQ64015.1	-
DSL-LC01_68	37959	38648	+	HslV ATP-dependent protease HslVU (ClpYQ), peptidase subunit [uncultured Caudovirales phage]	0.86	2e-44	0.42	CAB4139883.1	3TY6_C	ATP-dependent protease subunit HslV	99.85
DSL-LC01_69	38673	38912	+	WhiB family transcriptional regulator [Bifidobacterium pseudolongum]	0.88	3e-17	0.507	MCI8754927.1	5OAY_A	Transcriptional regulator WhiB1	99.84	2.10365e-14	pfam02467	Whib	-	cl03604
DSL-LC01_70	39136	39342	+	-					-
DSL-LC01_71	39335	39676	+	hypothetical protein [Actinomycetia bacterium]	0.91	7e-19	0.5146	NDA95798.1	-
DSL-LC01_72	39678	39854	+	-					-
DSL-LC01_73	39941	40078	+	-					-
DSL-LC01_74	40184	40531	+	hypothetical protein KNT63_gp026 [Synechococcus phage S-H35]	0.8	2e-15	0.4639	YP_010090293.1	-
DSL-LC01_75	40650	40844	+	-					-
DSL-LC01_76	40962	41285	+	hypothetical protein [Betaproteobacteria bacterium]	1	8e-44	0.7383	NBS92193.1	COG5377	Phage-related protein, predicted endonuclease	99.41
DSL-LC01_77	41579	42142	+	hypothetical protein [Betaproteobacteria bacterium]	1	2e-60	0.5288	NBS92213.1	-			4.81145e-11	pfam19474	DUF6011	-	cl44890
DSL-LC01_78	42222	42437	+	-					-
DSL-LC01_79	42434	42595	+	-					-
DSL-LC01_80	42660	43013	+	hypothetical protein [Betaproteobacteria bacterium]	0.94	2e-38	0.5455	NBS92209.1	-
DSL-LC01_81	43075	43317	+	-					-
DSL-LC01_82	43368	43619	+	hypothetical protein [Betaproteobacteria bacterium]	0.95	2e-22	0.6456	NBS92195.1	-
DSL-LC01_83	43724	44020	+	hypothetical protein [Nitrosomonadaceae bacterium]	0.72	2e-07	0.3973	MCG3772980.1	-
DSL-LC01_84	44078	45487	+	terminase large subunit [Microbacterium phage A3Wally]	0.95	1e-147	0.6193	QWY83923.1	5OE8_A	Large subunit terminase	100	4.11361e-96	cl44213	COG5323 superfamily	-	-
DSL-LC01_85	45530	45955	+	peptidoglycan-binding protein [Micrococcales bacterium]	0.7	9e-34	0.59	NDC49386.1	-	-	-	1.82674e-10	pfam01471	PG_binding_1	-	cl38043
DSL-LC01_86	46238	46735	+	-					-
DSL-LC01_87	46806	47402	+	-					-
DSL-LC01_88	47651	48094	+	hypothetical protein [Actinomycetia bacterium]	0.56	6e-13	0.4337	NBU22541.1	-
DSL-LC01_89	48091	48390	+	hypothetical protein SEA_ATUIN_168 [Arthrobacter phage Atuin]	0.75	8e-07	0.4	UDL16762.1	-			2.28462e-07	cl06227	DUF1360 superfamily	-	-
DSL-LC01_90	48441	50165	+	portal protein[Microbacterium phage Pumpernickel]	0.91	0	0.654	UDL15871.1	6TE9_A	Phage portal protein	99.95
DSL-LC01_91	50168	51568	+	-	-	-	-	-	7DN8_G	cytoplasmic protein	99.91
DSL-LC01_92	51565	51753	+	-
DSL-LC01_93	51753	52796	+	hypothetical protein [Actinomycetia bacterium]	0.7	2e-116	0.6842	NBR94409.1	-
DSL-LC01_94	52800	62669	+	-					-
DSL-LC01_95	62678	63058	+	-					-
DSL-LC01_96	63051	63785	+	high potential iron-sulfur protein [Freshwater phage uvFW-CGR-AMD-COM-C203]	0.57	4e-45	0.539	ANH49258.1	-
DSL-LC01_97	63803	65614	+	capsid maturation protease [Microbacterium phage Cece]	0.98	2e-70	0.3161	UVG35121.1	-
DSL-LC01_98	65611	68166	+	capsid maturation protease [Microbacterium phage Cece]	0.85	0	0.4981	UVG35121.1	D3WAC4	Probable capsid maturation protease	97.93
DSL-LC01_99	68171	68722	+	capsid maturation protease [Microbacterium phage Cece]	0.92	5e-49	0.5266	UVG35121.1	-
DSL-LC01_100	68844	70784	+	major capsid protein [Nitriliruptor alkaliphilus]	0.6	2e-81	0.4112	WP_052668667.1	-	-	-	3.89483e-100	NF033847	MCP_Sipho	-	cl41470
DSL-LC01_101	70888	71763	+	hypothetical protein [Actinomycetia bacterium]	1	1e-151	0.7113	NBU22554.1	-
DSL-LC01_102	71781	72596	+	major tail protein [Microbacterium phage Big4]	0.83	2e-129	0.7556	URP22163.1	-	-	-
DSL-LC01_103	72672	73817	+	head-to-tail adaptor [Microbacterium phage Big4]	0.63	2e-51	0.4115	URP22164.1	6TE9_D	Adaptor protein	99.56
DSL-LC01_104	73821	74327	+	hypothetical protein [Actinomycetia bacterium]	0.97	4e-71	0.6196	NBU22557.1	-
DSL-LC01_105	74327	74755	+	tail assembly chaperone [Microbacterium phage Pumpernickel]	0.66	3e-23	0.5158	YP_010755122.1	PF11114.11	Minor capsid protein	99.45
DSL-LC01_106	74789	75142	+	tail assembly chaperone [Microbacterium phage Pumpernickel]	0.94	6e-27	0.4595	YP_010755123.1	PF10963.11	Phage tail assembly chaperone	97.44
DSL-LC01_107	75214	75528	+	hypothetical protein [Verrucomicrobiota bacterium]	1	5e-11	0.3619	NBQ64996.1	-
DSL-LC01_108	75590	78703	+	-	-	-	-	-	6V8I_CF	Tape Measure Protein	99.96	1.0018e-08	cl44230	COG5412 superfamily	-	-
DSL-LC01_109	78700	79857	+	minor tail protein [Microbacterium phage Cece]	0.94	2e-69	0.3693	UVG35132.1	4V96_AU	Distal tail protein	99.9	1.00666e-08	cl17486	Sipho_tail superfamily	-	-
DSL-LC01_110	79896	81875	+	minor tail protein [Microbacterium phage A3Wally]	0.98	6e-98	0.5533	QWY83950.1	O64222	Minor tail protein	99.1
DSL-LC01_111	81865	83304	+	putative phage minor structural protein [Lactococcus cremoris subsp. cremoris GE214]	0.67	1e-09	0.4878	KEY62685.1	-			7.79069e-06	pfam13884	Peptidase_S74	-	cl16452
DSL-LC01_112	83301	83666	+	-					-
DSL-LC01_113	83663	83845	+	-					-
DSL-LC01_114	83842	84324	+	hypothetical protein [Micrococcales bacterium]	1	6e-74	0.6438	NBS86100.1	-
DSL-LC01_115	84381	85376	+	-	-	-	-	-	4EDH_B	Thymidylate kinase	99.51
DSL-LC01_116	85361	86221	+	thymidylate synthase [Micrococcales bacterium]	0.95	3e-124	0.6209	NBR24195.1	P07606	Thymidylate synthase	100	5.21619e-39	cl19097	TS_Pyrimidine_HMase superfamily	-	-
DSL-LC01_117	86218	86715	+	deoxycytidylate deaminase [Gordonia phage GodonK]	0.91	3e-40	0.4575	YP_009821542.1	4P9C_F	Deoxycytidylate deaminase	99.87	5.4247e-30	cl00269	cytidine_deaminase-like superfamily	-	-
DSL-LC01_118	86712	88529	+	DNA polymerase I [Microbacterium phage Pumpernickel]	0.99	0	0.6036	YP_010755144.1	Q05254	DNA polymerase	100	1.73319e-53	cl02626	DNA_pol_A superfamily	-	-
DSL-LC01_119	88529	88993	+	RuvC-like resolvase [Microbacterium phage Pumpernickel]	0.99	4e-43	0.5032	YP_010755143.1	1HJR_C	RuvC	99.88
DSL-LC01_120	89094	90893	+	DNA helicase [Microbacterium phage Pumpernickel]	0.99	0	0.5851	YP_010755142.1	KOG1016	Predicted DNA helicase	100	1.0232e-53	cd17919	DEXHc_Snf	-	cl28899
DSL-LC01_121	90890	91849	+	PD-(D/E)XK nuclease family protein [Micrococcales bacterium]	0.96	8e-169	0.6948	NBR25400.1	6PPU_A	ATP-dependent DNA helicase	99.91	3.61694e-17	cl00641	Cas4_I-A_I-B_I-C_I-D_II-B superfamily	-	-
DSL-LC01_122	91846	92613	+	RecA-like DNA recombinase [Microbacterium phage PauloDiaboli]	0.94	2e-120	0.6736	QIG57846.1	4PPF_A	Protein RecA	99.59	3.94489e-18	cl41983	Cas3_I superfamily	-	-
DSL-LC01_123	92644	93189	+	hypothetical protein PP304_gp187 [Gordonia phage Phendrix]	0.93	3e-39	0.4171	YP_010649180.1	-			7.77286e-08	cl04900	DUF669 superfamily	-	-
DSL-LC01_124	93284	94330	+	hypothetical protein PP301_gp056 [Gordonia phage GMA2]	0.9	3e-45	0.3123	YP_010648639.1	7FG9_A	Glycosyltransferase	97.22
DSL-LC01_125	94323	95420	+	UDP-galactopyranose mutase [Streptomyces sp. NBRC 110028]	0.98	6e-112	0.5164	WP_234356951.1	4MO2_A	UDP-galactopyranose mutase	100	1.83279e-62	cl43185	Glf superfamily	-	-
DSL-LC01_126	95440	96429	+	hypothetical protein [Micrococcales bacterium]	0.99	7e-75	0.3921	NBR26053.1	-
DSL-LC01_127	96426	96905	+	MazG-like nucleotide pyrophosphohydrolase [Microbacterium phage Rona]	0.7	2e-13	0.3772	UYL86817.1	5IE9_A	Nucleotide pyrophosphohydrolase	98.83	1.85538e-10	cl16941	NTP-PPase superfamily	N	-
DSL-LC01_128	96898	97314	+	hypothetical protein SEA_A3WALLY_110 [Microbacterium phage A3Wally]	0.98	3e-33	0.442	QWY83960.1	-
DSL-LC01_129	97316	97516	+	-					-
DSL-LC01_130	97509	97829	+	hypothetical protein [Alphaproteobacteria bacterium]	0.76	6e-39	0.7284	NDB83379.1	-			9.74761e-30	pfam19905	DUF6378	-	cl45293
DSL-LC01_131	97807	98319	+	class I SAM-dependent methyltransferase [Klenkia terrae]	0.99	2e-40	0.4588	WP_225234344.1	3CC8_A	Putative methyltransferase	99.82
DSL-LC01_132	98374	99618	+	methyltransferase [Gordonia phage Sixama]	0.95	9e-67	0.3682	YP_010648829.1	4WXX_B	DNA (cytosine-5)-methyltransferase 1	100	3.43079e-19	cl43082	Dcm superfamily	-	-
DSL-LC01_133	99705	100211	+	hypothetical protein UFOVP325_45 [uncultured Caudovirales phage]	0.95	4e-58	0.546	CAB4137515.1	PF03013.17	Pyrimidine dimer DNA glycosylase	99.53	1.05186e-11	pfam03013	Pyr_excise	-	cl19573
DSL-LC01_134	100344	100676	+	hypothetical protein [Micrococcales bacterium]	0.98	2e-34	0.5688	NBR24240.1	-
DSL-LC01_135	100673	101227	+	WhiB family transcriptional regulator [Micrococcales bacterium]	0.82	1e-67	0.6623	NBR24239.1	6ONO_A	Transcription regulator WhiB1	99.65	1.4005e-10	pfam02467	Whib	-	cl03604
DSL-LC01_136	101148	102224	-	glycosyltransferase [bacterium]	0.92	5e-151	0.6344	NBP58058.1	7X9R_A	Glycosyl transferase family 2	99.78	1.49225e-12	cl11394	Glyco_tranf_GTA_type superfamily	C	-
DSL-LC01_137	102221	103792	-	-	-	-	-	-	6NSD_B	Tryptophan halogenase	100	1.67535e-40	cl21454	NADB_Rossmann superfamily	-	-
DSL-LC01_138	103851	105221	-	hypothetical protein LBMAG01_08460 [Acidobacteriota bacterium]	0.62	5e-27	0.3663	GDX12982.1	-			4.94885e-09	cl16738	YHYH superfamily	-	-
DSL-LC01_139	105226	106140	-	Collagen triple helix repeat protein [[Clostridium] saccharolyticum WM1]	0.74	2e-30	0.6605	ADL06014.1	3HQV_C	Collagen alpha-1(I) chain	96.64	1.85e-21	cl45768	gly_rich_SclB superfamily	NC	-
DSL-LC01_140	106140	107690	-	exosporium glycoprotein BclB-related protein [Desulforamulus aeronauticus]	0.54	3e-19	0.4116	WP_139257418.1	KOG3546	Collagens (type XV)	98.79	2.77007e-07	cl45768	gly_rich_SclB superfamily	NC	-
DSL-LC01_141	107690	108211	-	hypothetical protein [bacterium]	0.6	1e-11	0.3905	NDB58669.1	-
DSL-LC01_142	108221	116782	-	-	-	-	-	-	7NX3_A	ALK tyrosine kinase receptor	99.4
DSL-LC01_143	116796	119270	-	-					-
DSL-LC01_144	119353	119904	-	collagen-like protein [Ureibacillus thermosphaericus]	0.71	4e-11	0.5294	WP_247595884.1	-			2.67559e-06	cl45768	gly_rich_SclB superfamily	NC	-
DSL-LC01_145	119945	120109	-	-					-
DSL-LC01_146	120119	120991	-	cell wall/surface repeat protein [Candidatus Magnetobacterium bavaricum]	0.95	5e-34	0.4007	KJU85670.1	PF14870.9	Photosynthesis system II assembly factor	99.9
DSL-LC01_147	121046	123076	-	Collagen triple helix repeat [uncultured Caudovirales phage]	0.94	8e-56	0.3786	CAB4153107.1	-			1.41858e-07	cl45768	gly_rich_SclB superfamily	NC	-
DSL-LC01_148	123085	126390	-	collagen-like protein [Microvirga sp. HBU67692]	0.76	2e-132	0.5538	WP_262299098.1	3HR2_B	Collagen alpha-2(I) chain	100	3.83282e-37	cl45768	gly_rich_SclB superfamily	NC	-
DSL-LC01_149	126472	126843	-	hypothetical protein [Betaproteobacteria bacterium]	0.78	2e-11	0.4	NBS92133.1	-
DSL-LC01_150	126919	127935	-	Calcineurin-like phosphoesterase domain, ApaH type [uncultured Caudovirales phage]	1	2e-73	0.4017	CAB4199502.1	3AV0_A	Calcineurin-like phosphoesterase	99.74
DSL-LC01_151	127932	128171	-	-	-	-	-	-	Q9T1W7	Terminase small subunit	99.35
DSL-LC01_152	128606	129469	+	DNA primase/helicase [Microbacterium phage PauloDiaboli]	0.94	9e-80	0.479	QIG57838.1	3M1M_A	primase, polymerase, Replication	99.21	4.64929e-40	pfam09250	Prim-Pol	-	cl01287
DSL-LC02_1	1	3870	-	hypothetical protein SSSM7_105 [Synechococcus phage S-SSM7]	0.99	0	0.4061	YP_004324158.1	-			1.7489e-21	cl24594	DUF4815 superfamily	N	-
DSL-LC02_2	3875	5467	-	baseplate wedge subunit [Synechococcus phage S-SSM7]	1	0	0.5695	YP_004324157.1	P19062	Baseplate wedge protein gp8	100	1.63923e-07	cl27861	Phage-Gp8 superfamily	C	-
DSL-LC02_3	5499	9797	-	baseplate wedge initiator [Synechococcus phage S-CAM9]	0.98	3e-150	0.313	AOV60446.1	5OJ5_A	Ycf48-like protein	95.2
DSL-LC02_4	9801	17345	-	baseplate wedge initiator [Synechococcus phage S-CAM9]	0.99	0	0.3276	AOV60446.1	P19061	Baseplate wedge protein	99.94	2.70171e-24	cl16738	YHYH superfamily	N	-
DSL-LC02_5	17345	19237	-	baseplate wedge subunit [Synechococcus phage S-CAM9]	1	0	0.5159	YP_009322506.1	P19060	Baseplate wedge protein	100	1.28432e-171	cl01294	Baseplate_J superfamily	-	-
DSL-LC02_6	19240	19644	-	baseplate wedge subunit [Synechococcus phage S-CAM9]	0.99	1e-34	0.4511	YP_009322505.1	P09425	Baseplate wedge protein	99.89	1.66292e-27	cl01403	GPW_gp25 superfamily	-	-
DSL-LC02_7	19681	19845	-	hypothetical protein PQC13_gp191 [Synechococcus phage S-SRM01]	0.92	1e-13	0.7	YP_010670166.1	-
DSL-LC02_8	19820	20521	-	hypothetical protein [Synechococcus lacustris]	0.98	3e-154	0.8821	WP_255113517.1	-
DSL-LC02_9	20555	20701	-	hypothetical protein PQC14_gp101 [Synechococcus phage S-H38]	0.97	1e-12	0.766	YP_010670451.1	-
DSL-LC02_10	20712	21461	-	-	-	-	-	-	6S22_A	Polypeptide N-acetylgalactosaminyltransferase	99.83
DSL-LC02_11	21665	22666	+	-					-
DSL-LC02_12	22924	23043	-	-					-
DSL-LC02_13	23046	23234	-	-					-
DSL-LC02_14	23732	24046	-	hypothetical protein SWPG_00173 [Synechococcus phage S-CBM2]	1	4e-50	0.7431	AFK66420.1	-
DSL-LC02_15	24905	25171	-	hypothetical protein SCREM1_143 [Synechococcus phage S-CREM1]	0.95	1e-09	0.4253	UYA57600.1	-
DSL-LC02_16	25180	25347	-	hypothetical protein SynMITS9220M01_063 [Synechococcus phage SynMITS9220M01]	0.98	8e-12	0.6111	QJT70076.1	-
DSL-LC02_17	25404	25595	-	hypothetical protein SynMITS9220M01_069 [Synechococcus phage SynMITS9220M01]	0.87	2e-15	0.6364	QJT70082.1	-
DSL-LC02_18	25614	25841	-	hypothetical protein SCREM1_132 [Synechococcus phage S-CREM1]	0.98	3e-35	0.7568	UYA57589.1	-
DSL-LC02_19	26091	26258	-	-					-
DSL-LC02_20	26264	26428	-	hypothetical protein SWPG_00191 [Synechococcus phage S-CBM2]	0.98	1e-26	0.9057	AFK66438.1	-
DSL-LC02_21	26425	26595	-	-					-
DSL-LC02_22	26677	26883	-	hypothetical protein [Betaproteobacteria bacterium]	1	4e-20	0.6176	NDF92832.1	-
DSL-LC02_23	26888	27103	-	hypothetical protein BOW85_gp192 [Synechococcus phage S-CAM9]	0.95	3e-32	0.7941	YP_009322492.1	-
DSL-LC02_24	27206	27385	-	hypothetical protein [Pseudomonadota bacterium]	1	1e-28	0.8814	NBO99084.1	-
DSL-LC02_25	27410	27652	-	hypothetical protein [Alphaproteobacteria bacterium]	0.91	5e-14	0.411	NDB84839.1	-
DSL-LC02_26	27649	27858	-	hypothetical protein S-PM2d052 [Synechococcus phage S-PM2]	0.85	3e-32	0.8983	CFW42160.1	-
DSL-LC02_27	27877	28161	-	hypothetical protein [Pseudomonadota bacterium]	0.93	2e-06	0.3977	NBP00148.1	-
DSL-LC02_28	28158	28343	-	hypothetical protein PQC13_gp069 [Synechococcus phage S-SRM01]	0.98	1e-13	0.5	YP_010670044.1	-
DSL-LC02_29	28340	28588	-	hypothetical protein PP650_gp177 [Synechococcus phage S-SZBM1]	0.97	4e-29	0.7	YP_010656582.1	-
DSL-LC02_30	28585	28761	-	hypothetical protein BJD43_gp084 [Cyanophage S-RIM50]	0.98	8e-22	0.7193	YP_009302245.1	-
DSL-LC02_31	28758	28973	-	hypothetical protein SCREM1_109 [Synechococcus phage S-CREM1]	0.97	8e-41	0.913	UYA57566.1	-
DSL-LC02_32	28918	29190	-	hypothetical protein SWZG_00018 [Synechococcus phage S-SKS1]	0.82	1e-30	0.7162	YP_007674383.1	-
DSL-LC02_33	29177	29335	-	-					-
DSL-LC02_34	29317	29811	-	hypothetical protein CM15mL5_0950 [uncultured marine virus]	1	1e-63	0.6402	BCV08332.1	-			5.60182e-62	cl16804	DUF4385 superfamily	-	-
DSL-LC02_35	29808	30083	-	hypothetical protein PP650_gp170 [Synechococcus phage S-SZBM1]	0.89	4e-28	0.561	YP_010656589.1	-
DSL-LC02_36	30083	30478	-	hypothetical protein SCREM1_116 [Synechococcus phage S-CREM1]	1	5e-64	0.7099	UYA57573.1	-
DSL-LC02_37	30482	30652	-	hypothetical protein [Pseudomonadota bacterium]	0.91	1e-13	0.5294	NBP00152.1	-
DSL-LC02_38	30645	30962	-	hypothetical protein SWPG_00112 [Synechococcus phage S-CBM2]	0.81	4e-34	0.6512	AFK66361.1	-
DSL-LC02_39	30966	32078	-	-					-
DSL-LC02_40	32103	32309	-	-					-
DSL-LC02_41	32587	32820	-	hypothetical protein [bacterium]	1	2e-27	0.6234	NBV27586.1	-
DSL-LC02_42	32858	33043	-	-					-
DSL-LC02_43	33880	34260	-	hypothetical protein [bacterium]	1	2e-61	0.7185	NBV27585.1	-
DSL-LC02_44	34300	34560	-	hypothetical protein [Pseudomonadota bacterium]	0.55	2e-10	0.58	NBP00171.1	-
DSL-LC02_45	34557	35549	-	ParB/RepB/Spo0J family partition protein [Alphaproteobacteria bacterium]	0.5	2e-11	0.3392	MBU1335410.1	7BM8_A	Chromosome-partitioning protein ParB	99.38
DSL-LC02_46	35683	36339	-	-					-
DSL-LC02_47	36336	36542	-	-					-
DSL-LC02_48	36546	36938	-	hypothetical protein HOQ82_gp181 [Synechococcus phage S-RIM8]	0.99	1e-38	0.4961	YP_009782973.1	-
DSL-LC02_49	37001	37159	-	hypothetical protein PQC13_gp134 [Synechococcus phage S-SRM01]	0.96	3e-12	0.58	YP_010670109.1	-
DSL-LC02_50	37251	37472	-	hypothetical protein PP650_gp133 [Synechococcus phage S-SZBM1]	0.98	8e-25	0.6849	YP_010656626.1	-
DSL-LC02_51	37472	37654	-	hypothetical protein [Alphaproteobacteria bacterium]	1	2e-18	0.5714	NDB85467.1	-
DSL-LC02_52	37654	37929	-	hypothetical protein [Pseudomonadota bacterium]	0.73	2e-12	0.4478	NBP00158.1	-
DSL-LC02_53	37922	38113	-	hypothetical protein PQC13_gp129 [Synechococcus phage S-SRM01]	0.85	1e-12	0.5185	YP_010670104.1	-
DSL-LC02_54	38206	38406	-	hypothetical protein [Cyanobium sp. Aljojuca 7D2]	0.92	8e-23	0.6885	WP_254994679.1	-
DSL-LC02_55	38409	38597	-	-					-
DSL-LC02_56	38691	39206	-	DNA binding protein [Synechococcus phage ACG-2014h]	0.99	1e-98	0.7824	YP_009008263.1	PF03013.17	Pyrimidine dimer DNA glycosylase	99.78	2.97411e-11	pfam03013	Pyr_excise	-	cl19573
DSL-LC02_57	39172	39768	-	endonuclease [Cyanophage KBS-S-2A]	0.77	6e-22	0.3697	YP_007675025.1	3M7K_A	HNH restriction endonuclease	99.69
DSL-LC02_58	39821	40036	-	hypothetical protein [Alphaproteobacteria bacterium]	0.85	2e-21	0.6393	NDB83988.1	-
DSL-LC02_59	40029	40178	-	hypothetical protein SWPG_00200 [Synechococcus phage S-CBM2]	0.97	6e-11	0.625	AFK66447.1	-
DSL-LC02_60	40175	40381	-	hypothetical protein SCREM1_94 [Synechococcus phage S-CREM1]	1	7e-33	0.8382	UYA57551.1	-
DSL-LC02_61	40751	40924	+	-					-
DSL-LC02_62	40969	42684	-	tail fiber domain-containing protein [Flavobacteriia bacterium]	0.52	2e-33	0.328	NDG53788.1	Q9G0B5	Long tail fiber protein	98.81	2.6353e-12	pfam13884	Peptidase_S74	-	cl16452
DSL-LC02_63	42732	43067	-	hypothetical protein CPKG_00005 [Cyanophage KBS-S-2A]	0.89	3e-29	0.4848	YP_007674978.1	-
DSL-LC02_64	43089	44723	-	tail fiber protein [Synechococcus phage S-LBS1]	0.57	1e-55	0.4352	ATS93183.1	4UW7_C	TAIL FIBER PROTEIN	96.47
DSL-LC02_65	44755	47376	-	collagen-like protein [Rossellomorea vietnamensis]	0.61	4e-86	0.5079	TYS16753.1	3HQV_C	Collagen alpha-2(I) chain	99.91	1.33102e-07	pfam13884	Peptidase_S74	-	cl16452
DSL-LC02_66	47489	48463	+	Predicted glycosylase (COG2152) [uncultured Mediterranean phage uvMED]	1	1e-103	0.4708	BAR39725.1	PF12141.11	Beta-mannosyltransferases	99.93
DSL-LC02_67	48456	50609	+	FkbM family methyltransferase [Pseudomonadota bacterium]	0.71	0	0.7082	NBP03423.1	2PY6_A	Methyltransferase FkbM	99.5	1.53142e-16	cl17173	AdoMet_MTases superfamily	-	-
DSL-LC02_68	50606	51199	+	FkbM family methyltransferase [Pseudomonadota bacterium]	0.92	2e-58	0.5238	NBP03422.1	4NHX_A	2-oxoglutarate and iron-dependent oxygenase	99.27
DSL-LC02_69	51203	56566	-	tail fiber protein [Synechococcus virus S-PRM1]	0.93	0	0.4411	YP_010097858.1	-	-	-
DSL-LC02_70	56630	58036	-	hypothetical protein [uncultured Mediterranean phage uvMED]	0.97	4e-70	0.3197	BAR30546.1	-
DSL-LC02_71	58050	59045	-	hypothetical protein KNU05_gp150 [Synechococcus virus S-PRM1]	0.97	5e-39	0.3185	YP_010097853.1	-
DSL-LC02_72	59048	59656	-	hypothetical protein BOW85_gp016 [Synechococcus phage S-CAM9]	0.75	2e-10	0.3141	YP_009322451.1	-
DSL-LC02_73	59656	61977	-	baseplate hub subunit and tail lysozyme [Synechococcus virus S-PRM1]	0.73	8e-59	0.3	YP_010097851.1	P16009	Pre-baseplate central spike protein Gp5	99.49	9.0329e-06	cl44230	COG5412 superfamily	NC	-
DSL-LC02_74	61977	62198	-	carbon metabolic regulator [Synechococcus phage S-WAM1]	0.93	2e-23	0.6471	YP_009325004.1	2LJ9_A	CP12 domain-containing protein 2	99.93	2.53537e-12	cl14670	CP12 superfamily	-	-
DSL-LC02_75	62200	63492	-	tail protein [Synechococcus phage S-SRM01]	0.97	4e-48	0.3082	YP_010670017.1	Q6WHH0	baseplate hub protein	100
DSL-LC02_76	63492	64598	-	endolysin [Cyanophage P-RSM1]	0.5	2e-28	0.4221	YP_007877625.1	6TPI_A	Murein hydrolase activator EnvC	99.91	2.74168e-17	cd12797	M23_peptidase	-	cl41212
DSL-LC02_77	64604	65767	-	glycoside hydrolase family 104 protein [Mesorhizobium sp. L2C054A000]	0.53	9e-08	0.3138	WP_023820534.1	COG4678	Muramidase	99.47	1.18307e-09	cl00222	Lyz-like superfamily	-	-
DSL-LC02_78	65767	65889	-	hypothetical protein CM15mL2_0480 [Caudoviricetes sp.]	0.95	1e-10	0.725	BCV07572.1	-
DSL-LC02_79	65940	66662	-	baseplate hub [Synechococcus phage S-SM2]	1	3e-98	0.5708	YP_004322168.1	P13335	Baseplate hub assembly protein	100	1.78282e-17	cl44379	T4_baseplate superfamily	-	-
DSL-LC02_80	66668	67366	-	tail tube [Synechococcus phage S-SCSM1]	0.92	2e-30	0.3636	YP_010669903.1	P13333	tail tube protein	99.94
DSL-LC02_81	67509	67850	+	head completion protein [Synechococcus phage S-B68]	0.99	1e-40	0.5625	QBP06000.1	P15075	Head completion protein	99.66	4.05309e-37	cl21695	Tn7_Tnp_TnsA_N superfamily	N	-
DSL-LC02_82	67847	68338	+	-	-	-	-	-	P15076	Terminal DNA protecting protein	100
DSL-LC02_83	68338	69648	+	baseplate tail tube cap [Synechococcus virus S-PRM1]	0.68	4e-40	0.3413	YP_010097842.1	P13339	Baseplate tail-tube junction protein	100
DSL-LC02_84	69648	70298	+	baseplate wedge subunit [Synechococcus phage Bellamy]	0.99	1e-52	0.445	YP_009791164.1	P16011	Baseplate wedge protein	100	3.75763e-09	cl26475	Phage_gp53 superfamily	-	-
DSL-LC02_85	70355	71245	-	single-stranded DNA-binding protein [Synechococcus phage S-SRM01]	1	2e-132	0.629	YP_010670006.1	P03695	Single-stranded DNA-binding protein	100	1.71365e-123	PHA02550	32	-	cl17537
DSL-LC02_86	71312	71530	-	hypothetical protein AVU42_gp034 [Prochlorococcus phage P-TIM68]	0.76	2e-14	0.6545	YP_009213546.1	-
DSL-LC02_87	71523	72116	-	DNA helicase loader [Synechococcus phage S-SCSM1]	0.98	2e-78	0.5744	YP_010669897.1	P13342	DNA helicase assembly protein	100	7.51675e-53	cl33685	59 superfamily	-	-
DSL-LC02_88	72113	72367	-	late promoter transcription accessory protein [Synechococcus phage S-BM3]	0.9	7e-27	0.6364	WDS61143.1	PF16805.8	Phage late-transcription coactivator	99.94	3.0823e-21	pfam16805	Trans_coact	-	cl25123
DSL-LC02_89	72357	73037	-	exonuclease [Synechococcus phage S-SKS1]	0.99	4e-118	0.7156	YP_007674629.1	5ZYT_C	Mitochondrial genome maintenance exonuclease 1	99.81	7.43615e-06	cl00641	Cas4_I-A_I-B_I-C_I-D_II-B superfamily	N	-
DSL-LC02_90	73037	73792	-	PhoH-like phosphate starvation-inducible [Synechococcus phage S-T4]	0.98	8e-144	0.7702	YP_009810812.1	3B85_A	Phosphate starvation-inducible protein	99.91	1.69876e-40	cl38936	P-loop_NTPase superfamily	-	-
DSL-LC02_91	73797	74039	-	transcriptional regulator [Synechococcus phage S-CAM3]	0.97	2e-30	0.6026	YP_009321499.1	PF13397.9	RNA polymerase-binding protein	99.05
DSL-LC02_92	74040	74195	-	hypothetical protein PQC14_gp184 [Synechococcus phage S-H38]	0.8	4e-15	0.7805	YP_010670368.1	-
DSL-LC02_93	74195	74884	-	thymidylate synthase [Cyanophage S-RIM14]	1	2e-115	0.6737	AOO15059.1	2CFA_B	THYMIDYLATE SYNTHASE	100	3.11535e-60	cl42216	ThyX superfamily	-	-
DSL-LC02_94	74943	76016	-	-					-
DSL-LC02_95	76189	76551	-	hypothetical protein PQC12_gp191 [Synechococcus phage S-SCSM1]	0.69	2e-17	0.506	YP_010669874.1	-
DSL-LC02_96	76502	76951	-	DNA ligase [Synechococcus phage S-CREM1]	0.94	5e-59	0.6241	UYA57485.1	5WFY_A	DNA ligase	99.96	8.84035e-68	pfam20025	DUF6433	-	cl45407
DSL-LC02_97	76969	77190	-	hypothetical protein SynMITS9220M01_243 [Synechococcus phage SynMITS9220M01]	0.93	5e-11	0.4348	QJT70249.1	-
DSL-LC02_98	77192	77401	-	-					-
DSL-LC02_99	77346	77729	-	-					-
DSL-LC02_100	77702	77941	-	glutaredoxin [Synechococcus phage Bellamy]	0.96	9e-31	0.6447	YP_009791412.1	2MZC_A	Glutaredoxin	98.91	7.93419e-12	cd02066	GRX_family	-	cl00388
DSL-LC02_101	77938	78285	-	adenosylmethionine decarboxylase [Synechococcus elongatus]	0.95	3e-36	0.5545	WP_011244360.1	3IWC_A	S-adenosylmethionine decarboxylase	99.72	2.78098e-46	cl42185	AdoMet_dc superfamily	-	-
DSL-LC02_102	78312	78473	-	-					-
DSL-LC02_103	78470	78781	-	hypothetical protein [Alphaproteobacteria bacterium]	0.77	9e-32	0.6517	NDB85624.1	-
DSL-LC02_104	78768	78890	-	hypothetical protein SWPG_00102 [Synechococcus phage S-CBM2]	0.57	9e-05	0.7826	AFK66351.1	-
DSL-LC02_105	78972	79262	-	hypothetical protein [uncultured Mediterranean phage uvMED]	0.72	8e-10	0.3699	BAR35406.1	-
DSL-LC02_106	79238	79444	-	hypothetical protein SWPG_00024 [Synechococcus phage S-CBM2]	1	1e-34	0.8676	AFK66277.1	-
DSL-LC02_107	79600	80661	-	photosystem II D2 protein (photosystem q(a) protein) [unclassified Synechococcus]	0.96	0	0.9795	WP_185186856.1	5B66_D	Photosystem II D2 protein	100	0	TIGR01152	psbD	-	cl08220
DSL-LC02_108	80722	81732	-	photosystem II D1 [Synechococcus phage S-PM2]	0.94	0	0.8306	YP_195211.1	5B66_A	Photosystem II protein D1	100	0	cl08220	Photo_RC superfamily	-	-
DSL-LC02_109	81938	82384	+	hypothetical protein SWPG_00059 [Synechococcus phage S-CBM2]	1	4e-52	0.7124	AFK66309.1	-
DSL-LC02_110	82381	82746	+	hypothetical protein SWPG_00058 [Synechococcus phage S-CBM2]	0.83	3e-52	0.8515	AFK66308.1	-			7.16997e-08	cl45236	DUF6322 superfamily	-	-
DSL-LC02_111	82764	83222	+	hypothetical protein SWPG_00057 [Synechococcus phage S-CBM2]	0.98	7e-90	0.8267	AFK66307.1	-
DSL-LC02_112	83219	83884	+	hypothetical protein [Pseudomonadota bacterium]	0.98	7e-76	0.629	NBP01155.1	-
DSL-LC02_113	83885	84298	-	thermonuclease family protein [Pseudomonadota bacterium]	1	1e-87	0.9343	NBP01154.1	2F3W_A	Thermonuclease	99.6	1.50731e-20	cl00140	SNc superfamily	-	-
DSL-LC02_114	84298	84510	-	-					-
DSL-LC02_115	84464	84619	-	-					-
DSL-LC02_116	84609	84731	-	-					-
DSL-LC02_117	84731	84931	-	hypothetical protein PQC13_gp277 [Synechococcus phage S-SRM01]	0.93	9e-23	0.6774	YP_010670252.1	-
DSL-LC02_118	85035	85136	-	-					-
DSL-LC02_119	85136	85498	-	hypothetical protein SShM2_160 [Synechococcus phage S-ShM2]	0.5	3e-10	0.5	YP_004322826.1	-			1.66658e-12	cl45427	DUF6450 superfamily	-	-
DSL-LC02_120	85526	86041	-	hypothetical protein [Cyanophage S-TIM66]	0.99	3e-26	0.3895	UYE96815.1	-
DSL-LC02_121	86097	87956	-	-					-
DSL-LC02_122	88098	88769	-	lysozyme [Pseudomonadota bacterium]	1	6e-134	0.8565	NBP01149.1	6ET6_A	Lysozyme	99.85	3.8977e-39	cd00737	lyz_endolysin_autolysin	-	cl00222
DSL-LC02_123	88773	89156	-	-					-
DSL-LC02_124	89128	89799	-	C39 family peptidase [Pseudanabaena sp. FACHB-1998]	0.99	9e-84	0.5617	WP_190400396.1	PF11814.11	Peptidase_C39 like family	99.68	1.00809e-12	cl00296	Peptidase_C39_like superfamily	-	-
DSL-LC02_125	89862	90401	-	peroxiredoxin [Cytophagia bacterium]	1	1e-109	0.8436	NBW34626.1	4G2E_A	Peroxiredoxin	99.85	3.91388e-75	COG0678	AHP1	-	cl43235
DSL-LC02_126	90401	90511	-	high light inducible protein [Synechococcus phage S-SCSM1]	0.97	1e-12	0.8571	YP_010669832.1	3PL9_A	light-harvesting complex	98.97	1.21833e-09	cl10424	PHA02337 superfamily	-	-
DSL-LC02_127	90511	90696	-	hypothetical protein SWPG_00094 [Synechococcus phage S-CBM2]	1	3e-23	0.6923	AFK66343.1	-
DSL-LC02_128	90705	90995	-	ferredoxin [Synechococcus phage S-H35]	1	1e-50	0.8125	YP_010090454.1	6VJV_B	Ferredoxin	99.21	3.31567e-52	cl36500	PTZ00038 superfamily	N	-
DSL-LC02_129	91081	91275	-	high light inducible protein [Pseudomonadota bacterium]	1	4e-33	0.8281	NBP01143.1	6YP7_R	Light harvesting chlorophyll a/b-binding protein	98.41
DSL-LC02_130	91382	91753	-	-	-	-	-	-	3NB3_C	Outer membrane protein	99.33
DSL-LC02_131	91916	92707	-	glucosyltransferase [Synechococcus phage S-SRM01]	0.97	1e-138	0.7188	YP_010670287.1	5EJ0_A	glycosyl transferase	99.82	8.45513e-17	cd06532	Glyco_transf_25	-	cl01298
DSL-LC02_132	92704	93423	-	glycosyltransferase [Synechococcus phage S-CAM9]	0.99	1e-97	0.5967	YP_009322615.1	4AYL_A	GLYCOSYLTRANSFERASE	100	8.68176e-21	cl11394	Glyco_tranf_GTA_type superfamily	-	-
DSL-LC02_133	93423	94214	-	glycosyltransferase [Synechococcus virus S-PRM1]	1	2e-101	0.5625	YP_010097796.1	PF01531.19	Glycosyl transferase	99.97	8.7165e-46	cd11301	Fut1_Fut2_like	-	cl16914
DSL-LC02_134	94201	95160	-	glycosyltransferase [Synechococcus phage S-CAM9]	0.98	6e-165	0.7143	YP_009322624.1	6D9T_A	Glycosyl transferase	100	5.50997e-14	cl10013	Glycosyltransferase_GTB-type superfamily	-	-
DSL-LC02_135	95157	95963	-	hypothetical protein [uncultured Mediterranean phage uvMED]	0.97	4e-83	0.4771	BAR36239.1	-			1.28141e-10	cl08171	HtrL_YibB superfamily	C	-
DSL-LC02_136	95953	96705	-	-	-	-	-	-	3BCV_A	glycosyltransferase	98.9
DSL-LC02_137	96702	97310	-	FkbM family methyltransferase [Candidatus Rhabdochlamydia porcellionis]	0.91	9e-40	0.4316	WP_194844896.1	2PY6_A	Methyltransferase FkbM	98.56
DSL-LC02_138	97313	98254	-	glycosyltransferase family 4 protein [Candidatus Rhabdochlamydia sp. T3358]	0.95	6e-31	0.3117	WP_138106906.1	2R60_A	Glycosyl transferase	100
DSL-LC02_139	98251	99216	-	-	-	-	-	-	6D9T_A	Glycosyl transferase	99.83
DSL-LC02_140	99213	100148	-	GDP-L-fucose synthase [Candidatus Scalindua sp.]	1	0	0.926	MBT6045271.1	7ANH_A	GDP-L-fucose synthase	100	7.29375e-161	cd05239	GDP_FS_SDR_e	-	cl21454
DSL-LC02_141	100148	101386	-	methyltransferase domain-containing protein [Candidatus Scalindua sp.]	0.99	0	0.7421	MBT6045270.1	3CC8_A	Putative methyltransferase	99.6	2.92944e-16	pfam08421	Methyltransf_13	-	cl07155
DSL-LC02_142	101388	102407	-	GDP-mannose 4,6-dehydratase [Planctomycetia bacterium TMED53]	0.97	0	0.8097	OUU22278.1	1RPN_C	GDP-mannose 4,6-dehydratase	100	0	COG1089	Gmd	-	cl43330
DSL-LC02_143	102386	102571	-	-					-
DSL-LC02_144	102543	102722	-	hypothetical protein PQC13_gp284 [Synechococcus phage S-SRM01]	0.88	1e-06	0.5192	YP_010670259.1	-
DSL-LC02_145	103231	103491	-	hypothetical protein PP650_gp160 [Synechococcus phage S-SZBM1]	0.8	3e-31	0.7681	YP_010656599.1	-
DSL-LC02_146	103488	103715	-	hypothetical protein SBM3_00094 [Synechococcus phage S-BM3]	1	2e-24	0.6267	WDS61181.1	-			1.77956e-13	cl10427	PHA02360 superfamily	-	-
DSL-LC02_147	103966	104127	-	AbrB/MazE/SpoVT family DNA-binding domain-containing protein [bacterium]	0.92	3e-07	0.4082	NBX71474.1	2MRN_A	Antitoxin MazE	99.18
DSL-LC02_148	104127	104297	-	-	-	-	-	-	7V5Z_B	Antitoxin	99.15	3.0303e-07	pfam02604	PhdYeFM_antitox	C	cl09153
DSL-LC02_149	104492	104881	-	HNH endonuclease [Natronoarchaeum philippinense]	0.7	4e-13	0.3871	WP_218839186.1	5H0M_A	HNH endonuclease	97.96
DSL-LC02_150	104925	105104	-	hypothetical protein [Alphaproteobacteria bacterium]	0.84	1e-08	0.56	NDB84009.1	-
DSL-LC02_151	105384	105557	-	-					-
DSL-LC02_152	105735	106004	-	hypothetical protein PQC13_gp049 [Synechococcus phage S-SRM01]	1	2e-37	0.6966	YP_010670024.1	-
DSL-LC02_153	106223	106645	-	hypothetical protein PQC13_gp280 [Synechococcus phage S-SRM01]	0.92	3e-52	0.6269	YP_010670255.1	-
DSL-LC02_154	106679	107311	-	virion structural protein [Cyanophage S-TIM54]	0.85	1e-47	0.4919	UYE97220.1	P15132	Morphogenesis protein 1	98.81	2.16647e-16	pfam18013	Phage_lysozyme2	-	cl40256
DSL-LC02_155	107467	107772	-	RusA-like Holliday junction resolvase [Prochlorococcus phage Syn1]	0.91	4e-50	0.8261	YP_004324545.1	7BGS_A	Holliday junction resolvase	98.94
DSL-LC02_156	107753	107968	-	hypothetical protein SSSM5_133 [Synechococcus phage S-SSM5]	0.85	1e-09	0.5147	YP_004324736.1	-
DSL-LC02_157	107961	108587	-	-					-
DSL-LC02_158	108777	108914	-	-					-
DSL-LC02_159	108956	109108	-	hypothetical protein PQC13_gp017 [Synechococcus phage S-SRM01]	1	2e-13	0.64	YP_010669992.1	-
DSL-LC02_160	109204	109521	-	hypothetical protein SSM2_266 [Synechococcus phage S-SM2]	1	4e-47	0.6762	YP_004322413.1	-
DSL-LC02_161	109546	110727	-	ribonucleotide-diphosphate reductase subunit beta [Alphaproteobacteria bacterium]	0.96	0	0.8184	NDB84431.1	1MXR_A	Ribonucleotide reductase R2	100	3.04221e-180	cl00264	Ferritin_like superfamily	-	-
DSL-LC02_162	110708	111379	-	putative endonuclease [Salmonella phage pSal-SNUABM-02]	0.95	3e-48	0.4227	QOI58435.1	P39241	Probable mobile endonuclease	100	1.95843e-06	cd00085	HNHc	N	cl00083
DSL-LC02_163	111420	113720	-	ribonucleoside-diphosphate reductase subunit alpha [Cytophagia bacterium]	1	0	0.8094	NBW37097.1	7AGJ_A	Ribonucleoside-diphosphate reductase subunit alpha	100	0	PHA02572	nrdA	-	cl33688
DSL-LC02_164	113717	114709	-	DNA primase subunit [Synechococcus phage S-BM3]	1	3e-133	0.5357	WDS61192.1	P04520	DNA primase	100	1.11581e-140	cl26791	61 superfamily	-	-
DSL-LC02_165	114718	115071	-	hypothetical protein PQC13_gp264 [Synechococcus phage S-SRM01]	1	6e-21	0.3796	YP_010670239.1	-
DSL-LC02_166	115058	115276	-	hypothetical protein Syn7803US85_159 [Synechococcus phage ACG-2014d]	0.59	9e-06	0.5349	AIX37941.1	-
DSL-LC02_167	115273	115647	-	hypothetical protein CM15mV14_0120 [uncultured marine virus]	0.99	1e-55	0.6423	BCU96886.1	-			2.41997e-50	cl10423	PHA02335 superfamily	-	-
DSL-LC02_168	115649	116395	-	hypothetical protein SynMITS9220M01_159 [Synechococcus phage SynMITS9220M01]	0.76	4e-55	0.5366	QJT70171.1	-
DSL-LC02_169	116451	117155	-	-					-
DSL-LC02_170	117124	117501	-	-					-
DSL-LC02_171	117542	118621	-	cytidyltransferase [Prochlorococcus phage P-TIM68]	0.99	1e-129	0.5292	YP_009213670.1	2QTR_C	Nucleotidyltransferase	99.69
DSL-LC02_172	118618	119796	-	hypothetical protein KNU05_gp066 [Synechococcus virus S-PRM1]	0.99	2e-165	0.602	YP_010097769.1	-			1.59999e-125	pfam19782	DUF6267	-	cl45179
DSL-LC02_173	119851	120660	-	hypothetical protein SWYG_00149 [Synechococcus phage S-IOM18]	0.98	2e-50	0.3718	YP_008126472.1	-
DSL-LC02_174	120699	120881	-	hypothetical protein [bacterium]	0.83	3e-08	0.48	NBX51863.1	-
DSL-LC02_175	120878	121294	-	MazG-like pyrophosphatase [Synechococcus phage S-SRM01]	0.97	5e-66	0.6963	YP_010670230.1	5IE9_A	Nucleotide pyrophosphohydrolase	99.32	2.19066e-20	cd11541	NTP-PPase_u4	-	cl16941
DSL-LC02_176	121294	122664	-	DNA primase [bacterium]	1	0	0.7489	NBV27500.1	P03006	Replicative DNA helicase	100	0	PHA02542	41	-	cl29348
DSL-LC02_177	122651	123658	-	recombinase RecA [Pseudomonadota bacterium]	0.99	0	0.8683	NBO99073.1	1XP8_A	RecA protein	100	1.30432e-22	cl33895	RecA superfamily	-	-
DSL-LC02_178	123717	126212	-	DNA polymerase [Synechococcus phage S-SRM01]	0.99	0	0.7428	YP_010670224.1	Q38087	DNA-directed DNA polymerase	100	0	cl31813	43 superfamily	-	-
DSL-LC02_179	126216	126428	-	hypothetical protein PQC13_gp248 [Synechococcus phage S-SRM01]	0.92	1e-14	0.5692	YP_010670223.1	-
DSL-LC02_180	126415	126801	-	hypothetical protein HOU04_gp148 [Synechococcus phage S-T4]	0.82	2e-15	0.4074	YP_009810906.1	-
DSL-LC02_181	126767	127519	-	hypothetical protein PQC09_gp226 [Synechococcus phage S-N03]	0.91	2e-78	0.5546	YP_010669221.1	6UN8_A	Aminoglycoside NucleotidylTransferase	98.09
DSL-LC02_182	127516	127689	-	-					-
DSL-LC02_183	127691	128248	-	-					-
DSL-LC02_184	128305	128778	-	heat-shock protein IbpA [Synechococcus phage S-CBM2]	0.92	2e-49	0.5655	AFK66310.1	7CK4_A	Heat shock protein	99.88	7.90978e-28	cl00175	alpha-crystallin-Hsps_p23-like superfamily	-	-
DSL-LC02_185	128933	129367	-	translation repressor [Synechococcus phage S-T4]	0.99	5e-84	0.8322	YP_009810908.1	P69627	Translation repressor	100	8.50247e-74	PHA02543	regA	-	cl28116
DSL-LC02_186	129364	129741	-	clamp loader of DNA polymerase [Synechococcus phage S-SKS1]	0.99	5e-58	0.6984	YP_007674473.1	3U61_A	DNA polymerase accessory protein	100	9.51912e-11	cl27778	Phage_clamp_A superfamily	NC	-
DSL-LC02_187	129734	129886	-	hypothetical protein PQC13_gp083 [Synechococcus phage S-SRM01]	1	3e-22	0.9	YP_010670058.1	-
DSL-LC02_188	129883	130026	-	RNA polymerase inhibitor [Synechococcus phage S-SCSM1]	0.97	2e-17	0.7826	YP_010669972.1	2LMC_A	Bacterial RNA polymerase inhibitor	95.76
DSL-LC02_189	130023	131159	-	putative cytoplasmic protein [Synechococcus phage S-SSM7]	1	0	0.7221	YP_004324226.1	P06018	Methylcarbamoylase	98.97	3.87637e-06	cl16734	DUF4338 superfamily	NC	-
DSL-LC02_190	131156	132100	-	AAA family ATPase [Synechococcus phage S-SRM01]	1	0	0.7771	YP_010670213.1	1SXJ_B	AAA+ ATPASE	99.95	1.00834e-154	cl33683	44 superfamily	-	-
DSL-LC02_191	132103	132513	-	serine hydroxymethyltransferase [Synechococcaceae bacterium WB8_1B_136]	1	1e-28	0.4214	NDG74544.1	PF09768.12	Peptidase_M76	99.21
DSL-LC02_192	132513	133178	-	DNA polymerase processivity factor [Synechococcus phage Bellamy]	1	4e-108	0.6742	YP_009791307.1	O80164	DNA polymerase processivity component	100	1.16945e-85	cl31814	45 superfamily	-	-
DSL-LC02_193	133165	133578	-	-	-	-	-	-	P03781	Nucleotide kinase	99.49	1.38753e-07	cl13237	DUF3310 superfamily	-	-
DSL-LC02_194	133550	134632	-	ATPase [Synechococcus phage S-H9-1]	0.98	0	0.735	YP_010669624.1	6L1Q_A	AAA+ ATPase	99.78	1.03977e-22	COG0714	MoxR	C	cl34016
DSL-LC02_195	134711	136849	-	peptidase [Synechococcus phage S-CAM1]	0.99	0	0.5082	YP_007673089.1	PF06213.15	Cobalamin biosynthesis protein	99.72
DSL-LC02_196	136920	138632	-	recombination endonuclease subunit [Synechococcus phage SynMITS9220M01]	0.99	0	0.6708	QJT70132.1	P11109	Probable exonuclease subunit	100	0	cl33686	46 superfamily	-	-
DSL-LC02_197	138619	138888	-	hypothetical protein CM15mV20_1230 [uncultured marine virus]	0.97	3e-27	0.5632	BCU98038.1	-			2.1314e-16	cl12896	DUF3110 superfamily	-	-
DSL-LC02_198	138888	139928	-	recombination endonuclease subunit [Synechococcus phage S-SM2]	0.99	1e-161	0.6466	YP_004322284.1	3THO_B	Exonuclease	99.97	2.20631e-120	cl26377	47 superfamily	-	-
DSL-LC02_199	139930	140427	-	sigma factor for late transcription [Synechococcus phage S-SRM01]	0.93	6e-81	0.7097	YP_010670199.1	P04524	RNA polymerase sigma factor	100	6.13994e-66	cl14345	55 superfamily	-	-
DSL-LC02_200	140534	140935	-	hypothetical protein CM15mV20_1200 [uncultured marine virus]	0.99	5e-33	0.4015	BCU98035.1	-			8.09781e-07	cl24726	Sm_like superfamily	-	-
DSL-LC02_201	140936	142402	-	DNA helicase [Synechococcus phage S-CAM9]	0.99	0	0.7207	YP_009322551.1	P20703	ATP-dependent DNA helicase	100	0	cl33684	uvsW superfamily	-	-
DSL-LC02_202	142402	142833	-	UvsY-like recombination mediator [Synechococcus phage S-SKS1]	1	2e-62	0.6294	YP_007674498.1	P04537	Recombination protein uvsY	100	1.88447e-33	cl12619	UvsY superfamily	-	-
DSL-LC02_203	142830	143315	-	tail completion protein [Synechococcus phage S-CAM9]	0.95	4e-52	0.557	YP_009322549.1	P85992	Tail tube protein	99.93	1.98047e-10	cl24094	3 superfamily	-	-
DSL-LC02_204	143433	144845	-	major capsid protein [uncultured Mediterranean phage uvMED]	1	0	0.7301	BAR31348.1	7VS5_fl	Major capsid protein	100	0	cl22495	Gp23 superfamily	-	-
DSL-LC02_205	144906	146072	-	T4 prohead core scaffold protein [bacterium]	0.94	8e-98	0.53	NBV27693.1	Q9ZXI1	Capsid assembly scaffolding protein	100	2.01627e-64	cl20173	22 superfamily	-	-
DSL-LC02_206	146127	146771	-	prohead protease [uncultured Mediterranean phage uvMED]	1	1e-102	0.6822	BAR29062.1	5JBL_D	Prohead core protein protease	100	9.25132e-89	PHA00911	21	-	cl11614
DSL-LC02_207	146776	147042	-	hypothetical protein [Alphaproteobacteria bacterium]	1	5e-40	0.7614	NDB85249.1	-
DSL-LC02_208	147042	147215	-	hypothetical protein CM15mV14_0740 [uncultured marine virus]	0.91	4e-08	0.4615	BCU96945.1	-
DSL-LC02_209	147244	148941	-	portal protein [Synechococcus phage SynMITS9220M01]	1	0	0.6702	QJT70115.1	6UZC_H	Portal protein	100	0	PHA02531	20	-	cl23948
DSL-LC02_210	148981	149604	-	tail tube monomer [Synechococcus phage SynMITS9220M01]	0.92	3e-41	0.4162	QJT70114.1	P85992	Tail tube protein	99.96	1.11214e-61	cl28641	19 superfamily	-	-
DSL-LC02_211	149630	151729	-	tail sheath monomer [Synechococcus phage SynMITS9220M01]	0.98	0	0.4986	QJT70113.1	3J2M_V	Tail sheath protein Gp18	100	4.50791e-179	cl33682	18 superfamily	-	-
DSL-LC02_212	151787	153442	-	terminase large subunit [Synechococcus phage S-T4]	0.99	0	0.7869	YP_009810942.1	P17312	Terminase, large subunit	100	0	PHA02533	17	-	cl28557
DSL-LC02_213	153435	153668	-	hypothetical cyanophage protein [Synechococcus phage S-RSM4]	0.85	2e-25	0.6515	YP_003097348.1	-			5.13253e-26	cl10421	PHA02325 superfamily	-	-
DSL-LC02_214	153745	155019	-	hypothetical protein SWUG_00086 [Synechococcus phage S-RIM2 R9_2006]	1	0	0.6722	AGH06996.1	-
DSL-LC02_215	155023	155343	-	hypothetical protein PQC12_gp030 [Synechococcus phage S-SCSM1]	1	1e-38	0.5794	YP_010669723.1	-
DSL-LC02_216	155343	157340	-	hypothetical protein HOU04_gp187 [Synechococcus phage S-T4]	0.84	1e-86	0.3882	YP_009810945.1	-			2.57079e-09	cl40911	DUF5661 superfamily	-	-
DSL-LC02_217	157369	157779	-	terminase small subunit [Synechococcus phage S-T4]	0.94	2e-40	0.563	YP_009810946.1	P17311	Terminase, small subunit	100	9.94334e-06	cl27835	DNA_Packaging superfamily	N	-
DSL-LC02_218	157789	158622	-	proximal tail sheath stabilization [uncultured Mediterranean phage uvMED]	1	2e-104	0.5669	BAR32889.1	4HUD_A	Tail connector protein Gp15	100	5.55271e-97	cl14348	T4-gp15_tss superfamily	-	-
DSL-LC02_219	158622	159434	-	neck protein [uncultured Mediterranean phage]	0.96	1e-43	0.3824	ANS04843.1	P11111	Neck protein gp14	96.24
DSL-LC02_220	160055	160894	-	neck protein [Synechococcus phage SynMITS9220M01]	1	2e-124	0.6028	QJT70102.1	P11110	Neck protein gp13	100	1.37361e-79	cl14347	13 superfamily	-	-
DSL-LC02_221	160916	161101	-	hypothetical protein [bacterium]	1	5e-06	0.4516	NBX71508.1	-
DSL-LC02_222	161148	163064	-	-					-
DSL-LC02_223	163109	163426	-	hypothetical protein CM15mV1_3110 [uncultured marine virus]	0.88	1e-15	0.4554	BCU93363.1	-
DSL-LC02_224	163426	163758	-	L-shaped tail fiber protein assembly [Synechococcus phage S-CAM9]	0.99	6e-24	0.4455	YP_009322511.1	7QG9_L	L-shaped tail fiber protein p132	99.91
DSL-LC02_225	163785	163994	-	hypothetical protein S050808_075 [Synechococcus phage S-CAM9]	0.94	5e-17	0.5385	AOV60222.1	-
DSL-LC02_226	163996	167928	-	hypothetical protein [uncultured Mediterranean phage uvMED]	0.94	3e-162	0.3158	BAR32975.1	-
DSL-LC03_1	1	435	+	alpha-1,2-fucosyltransferase [Pseudomonadota bacterium]	1	3e-63	0.6181	NBP01138.1	2HHC_A	Nodulation fucosyltransferase NodZ	99.87	3.60059e-35	cd11301	Fut1_Fut2_like	N	cl16914
DSL-LC03_2	435	1154	+	glycosyltransferase [Synechococcus phage S-CAM9]	1	5e-111	0.6444	YP_009322615.1	PF03414.16	Glycosyltransferase	100	1.91018e-19	cl11394	Glyco_tranf_GTA_type superfamily	-	-
DSL-LC03_3	1147	1800	+	hypothetical protein KNU05_gp095 [Synechococcus virus S-PRM1]	1	3e-82	0.578	YP_010097798.1	-
DSL-LC03_4	1797	3182	+	glucose-1-phosphate thymidylyltransferase [Synechococcus phage B3]	0.98	0	0.6798	QGT54593.1	4ECM_A	Glucose-1-phosphate thymidylyltransferase	99.89	4.55383e-108	cd04183	GT2_BcE_like	-	cl11394
DSL-LC03_5	3182	3910	+	hypothetical protein KNU05_gp097 [Synechococcus virus S-PRM1]	0.99	1e-91	0.5587	YP_010097800.1	-
DSL-LC03_6	3912	4541	+	HAD-superfamily hydrolase [Synechococcus virus S-PRM1]	0.92	8e-78	0.5751	YP_010097801.1	3D6J_A	Putative haloacid dehalogenase-like hydrolase	99.97	1.62454e-29	COG0637	YcjU	-	cl43220
DSL-LC03_7	4516	4977	+	hypothetical protein b3_0359 [Synechococcus phage B3]	0.99	8e-44	0.5395	QGT54594.1	2OTD_D	Glycerophosphoryl diester phosphodiesterase	99.39
DSL-LC03_8	4974	5729	+	hypothetical protein BOW85_gp062 [Synechococcus phage S-CAM9]	1	1e-127	0.7131	YP_009322622.1	-
DSL-LC03_9	5734	6684	+	glycosyltransferase [Synechococcus virus S-PRM1]	0.98	4e-177	0.75	YP_010097805.1	6D9T_A	Glycosyl transferase	100	1.36982e-15	cl10013	Glycosyltransferase_GTB-type superfamily	-	-
DSL-LC03_10	6662	7432	+	glucosyltransferase [Synechococcus phage S-SCSM1]	0.97	9e-117	0.636	YP_010669828.1	Q5UQ62	Putative glycosyltransferase	99.94	1.2089e-15	cd06532	Glyco_transf_25	-	cl01298
DSL-LC03_11	7530	7733	+	high light inducible protein [Synechococcus phage S-CAM3]	1	5e-30	0.7463	YP_009321479.1	6FOS_4	Similar to light harvesting protein	98.12
DSL-LC03_12	7834	8127	+	ferredoxin [Synechococcus phage S-SRM01]	0.97	3e-52	0.8421	YP_010670290.1	6VJV_B	Ferredoxin	99.26	1.08957e-51	cl00159	fer2 superfamily	-	-
DSL-LC03_13	8124	8345	+	hypothetical protein SWPG_00094 [Synechococcus phage S-CBM2]	0.84	1e-26	0.7903	AFK66343.1	-
DSL-LC03_14	8329	8856	+	peroxiredoxin [Salipiger thiooxidans]	0.95	3e-78	0.6824	WP_206894865.1	4G2E_A	Peroxiredoxin	99.8	3.30347e-82	COG0678	AHP1	-	cl43235
DSL-LC03_15	8973	9092	+	high light inducible protein [Synechococcus phage S-CAM9]	1	3e-17	0.9487	YP_009322630.1	6LY5_B	diatom, PSI-FCPI, photosysyem, photosynthesis	99.04	1.40817e-13	PHA02337	PHA02337	-	cl10424
DSL-LC03_16	9147	9299	+	hypothetical protein HOR89_gp114 [Synechococcus phage Bellamy]	0.96	9e-06	0.5918	YP_009791337.1	-
DSL-LC03_17	9330	10001	+	endolysin [Synechococcus phage S-SZBM1]	0.98	3e-132	0.7738	YP_010656514.1	1PXV_A	cysteine protease	99.7	2.04127e-14	pfam13529	Peptidase_C39_2	-	cl00296
DSL-LC03_18	10103	10771	+	endolysin [Synechococcus phage S-SRM01]	0.67	3e-59	0.6133	YP_010670250.1	6ET6_A	Lysozyme	99.8	1.94004e-38	cd00737	lyz_endolysin_autolysin	-	cl00222
DSL-LC03_19	10873	12522	+	autotransporter outer membrane beta-barrel domain-containing protein [Pseudomonadota bacterium]	0.96	2e-106	0.5296	NBP01150.1	PF03797.22	Autotransporter beta-domain	95.1
DSL-LC03_20	12558	12926	+	hypothetical protein [uncultured phage MedDCM-OCT-S09-C37]	0.5	1e-11	0.4844	ADD95550.1	-			8.60743e-08	cl45427	DUF6450 superfamily	-	-
DSL-LC03_21	12871	13518	+	hypothetical protein [Pseudomonadota bacterium]	0.91	7e-65	0.6188	NBP01155.1	-
DSL-LC03_22	13510	13719	-	-					-
DSL-LC03_23	13673	13825	-	-					-
DSL-LC03_24	13818	14018	-	hypothetical protein PQC13_gp277 [Synechococcus phage S-SRM01]	0.93	5e-24	0.7097	YP_010670252.1	-
DSL-LC03_25	14204	14719	-	hypothetical protein SWPG_00057 [Synechococcus phage S-CBM2]	0.88	5e-95	0.8553	AFK66307.1	-
DSL-LC03_26	14737	15102	-	hypothetical protein SWPG_00058 [Synechococcus phage S-CBM2]	0.85	1e-54	0.835	AFK66308.1	-
DSL-LC03_27	15099	15560	-	hypothetical protein SWPG_00059 [Synechococcus phage S-CBM2]	1	4e-78	0.8758	AFK66309.1	-
DSL-LC03_28	15806	16885	+	photosystem II q(b) protein [Synechococcus phage S-M1]	1	0	0.9526	WAX22957.1	5B66_A	Photosystem II protein D1	100	0	cl08220	Photo_RC superfamily	-	-
DSL-LC03_29	16976	18037	+	photosystem II D2 protein (photosystem q(a) protein) [unclassified Synechococcus]	0.96	0	0.9678	WP_185186856.1	5B66_D	Photosystem II D2 protein	100	0	TIGR01152	psbD	-	cl08220
DSL-LC03_30	18094	18753	+	-					-
DSL-LC03_31	18850	19209	+	adenosylmethionine decarboxylase [Oscillatoria sp. SIO1A7]	0.91	1e-35	0.5229	NER40028.1	2III_A	S-adenosylmethionine decarboxylase proenzyme	100	4.16594e-47	pfam02675	AdoMet_dc	-	cl42185
DSL-LC03_32	19250	19498	+	glutaredoxin [Cytophagia bacterium]	0.95	4e-31	0.641	NBW34610.1	2KHP_A	GLUTAREDOXIN	98.98	2.83614e-14	cd02066	GRX_family	-	cl00388
DSL-LC03_33	19498	19686	+	hypothetical protein CM15mV24_0650 [Bellamyvirus sp.]	0.79	8e-11	0.64	BCU98840.1	-
DSL-LC03_34	19674	19889	+	hypothetical protein SynMITS9220M01_243 [Synechococcus phage SynMITS9220M01]	0.97	1e-16	0.4861	QJT70249.1	-
DSL-LC03_35	19906	20352	+	DNA ligase [Synechococcus phage S-CREM1]	1	6e-61	0.5946	UYA57485.1	5WFY_A	DNA ligase	99.97	1.85085e-66	pfam20025	DUF6433	-	cl45407
DSL-LC03_36	20330	20668	+	hypothetical protein HOU04_gp058 [Synechococcus phage S-T4]	0.89	1e-19	0.4752	YP_009810816.1	-
DSL-LC03_37	20694	21932	+	-					-
DSL-LC03_38	21985	22137	+	-					-
DSL-LC03_39	22130	22825	+	thymidylate synthase [Synechococcus phage S-SKS1]	0.94	1e-104	0.656	YP_007674631.1	2CFA_B	THYMIDYLATE SYNTHASE	100	8.38933e-61	cl42216	ThyX superfamily	-	-
DSL-LC03_40	22834	23067	+	transcriptional regulator [Synechococcus virus S-PRM1]	0.96	1e-08	0.425	YP_010097832.1	PF13397.9	RNA polymerase-binding protein	99.24
DSL-LC03_41	23072	23821	+	PhoH-like phosphate starvation-inducible [Prochlorococcus phage P-SSM2]	1	1e-135	0.712	YP_214558.1	3B85_A	Phosphate starvation-inducible protein	99.9	1.46512e-36	cl38936	P-loop_NTPase superfamily	-	-
DSL-LC03_42	23821	24501	+	exonuclease [Pseudomonadota bacterium]	0.94	1e-96	0.6573	NBP00208.1	5ZYT_A	Mitochondrial genome maintenance exonuclease 1	99.87	7.35541e-23	pfam16805	Trans_coact	-	cl25123
DSL-LC03_43	24485	24745	+	late promoter transcriptional regulator [Synechococcus phage S-CAM9]	0.93	1e-25	0.5679	YP_009322662.1	PF16805.8	Phage late-transcription coactivator	99.94	2.1642e-49	cl33685	59 superfamily	-	-
DSL-LC03_44	24742	25338	+	DNA helicase loader [Synechococcus phage S-SCSM1]	0.98	2e-74	0.559	YP_010669897.1	P13342	DNA helicase assembly protein	100
DSL-LC03_45	25331	25558	+	hypothetical protein [uncultured Mediterranean phage uvMED]	0.9	1e-12	0.5147	BAR34240.1	-
DSL-LC03_46	25622	26548	+	single-stranded DNA-binding protein [Prochlorococcus phage P-SSM2]	1	3e-143	0.6731	ACY75884.1	P03695	Single-stranded DNA-binding protein	100	1.03092e-126	PHA02550	32	-	cl17537
DSL-LC03_47	26648	27313	-	baseplate wedge subunit [Prochlorococcus phage P-TIM68]	0.97	2e-50	0.4037	YP_009213517.1	5HX2_F	Baseplate wedge protein gp53	100
DSL-LC03_48	27310	28719	-	baseplate tail tube cap [Synechococcus virus S-PRM1]	0.54	3e-26	0.3382	YP_010097842.1	5IV5_ID	Baseplate tail-tube protein gp48	100
DSL-LC03_49	28719	29243	-	DNA end protector [Synechococcus phage S-CAM9]	0.9	5e-17	0.3273	YP_009322441.1	P15076	Terminal DNA protecting protein	100	7.45482e-09	cl14353	2 superfamily	NC	-
DSL-LC03_50	29240	29677	-	head completion protein [Flavobacteriaceae bacterium]	1	1e-60	0.6207	MBA41858.1	P15075	Head completion protein	99.78	3.3671e-63	cl21695	Tn7_Tnp_TnsA_N superfamily	-	-
DSL-LC03_51	29711	30541	+	tail tube monomer [uncultured Mediterranean phage uvMED]	0.65	4e-19	0.3333	BAR31699.1	P85992	Tail tube protein	99.92
DSL-LC03_52	30567	31298	+	baseplate hub [Synechococcus phage S-T4]	1	4e-96	0.5514	YP_009810802.1	P13335	Baseplate hub assembly protein	100	1.14118e-17	cl44379	T4_baseplate superfamily	-	-
DSL-LC03_53	31467	32837	+	-					6T6C_A	Lysozyme C	99.43	2.77027e-06	cl40903	SLT_3 superfamily	-	-
DSL-LC03_54	32850	33812	+	M15 family metallopeptidase [Brevibacterium sp. 2SA]	0.55	1e-08	0.3367	WP_137824927.1	5ZHF_A	D-alanyl-D-alanine carboxypeptidase	99.66	1.24012e-21	cd14814	Peptidase_M15	-	cl38918
DSL-LC03_55	33812	35062	+	tail protein [Synechococcus virus S-PRM1]	0.98	4e-43	0.3125	YP_010097849.1	P17172	Baseplate central spike complex protein	100
DSL-LC03_56	35062	35274	+	CP12 carbon metabolic regulator [Synechococcus phage S-H25]	1	8e-26	0.6714	QIN97220.1	3QV1_G	CP12 protein	99.88	1.09489e-09	cl14670	CP12 superfamily	-	-
DSL-LC03_57	35274	37433	+	-					P16009	Pre-baseplate central spike protein	99.58
DSL-LC03_58	37430	37999	+	-					-
DSL-LC03_59	37999	39027	+	hypothetical protein HOU04_gp036 [Synechococcus phage S-T4]	0.65	2e-23	0.3304	YP_009810794.1	-
DSL-LC03_60	39031	40395	+	hypothetical protein CBC24_09660 [Candidatus Pelagibacter sp. TMED64]	0.95	1e-59	0.302	OUU62906.1	-
DSL-LC03_61	40447	40668	+	hypothetical protein Syn19_027 [Synechococcus phage Syn19]	0.65	2e-21	0.8542	YP_004323864.1	-
DSL-LC03_62	40846	41256	+	HNH endonuclease [Mycolicibacterium iranicum]	0.92	2e-28	0.4318	WP_064279621.1	5H0M_A	HNH endonuclease	98.69
DSL-LC03_63	41658	48551	+	tail fiber protein [Synechococcus virus S-PRM1]	0.79	0	0.4761	YP_010097858.1	P08232	Long tail fiber protein p37	98.31	9.65403e-15	pfam13884	Peptidase_S74	-	cl16452
DSL-LC03_64	48604	55329	+	-					-
DSL-LC03_65	55370	64855	+	hypothetical protein 8 [bacterium]	0.61	0	0.5791	BDD45164.1	-			5.85177e-07	pfam13884	Peptidase_S74	-	cl16452
DSL-LC03_66	64893	65276	+	hypothetical protein SXAG_00165 [Synechococcus phage S-CBS4]	0.88	4e-06	0.3043	AGN30446.1	-
DSL-LC03_67	65305	65949	+	-					-
DSL-LC03_68	65952	66596	+	-					-
DSL-LC03_69	66621	67058	+	-					-
DSL-LC03_70	67058	67621	+	-					-
DSL-LC03_71	67657	67818	-	hypothetical protein PQC13_gp172 [Synechococcus phage S-SRM01]	0.86	9e-08	0.5435	YP_010670147.1	-
DSL-LC03_72	67843	68043	-	hypothetical protein PQC13_gp198 [Synechococcus phage S-SRM01]	0.84	1e-11	0.5357	YP_010670173.1	-
DSL-LC03_73	68095	68310	+	hypothetical protein [bacterium]	0.57	7e-06	0.5122	NBW57530.1	-
DSL-LC03_74	68307	68864	+	hypothetical protein [archaeon]	0.63	4e-34	0.5328	NDB28887.1	PF14511.9	Type II restriction endonuclease EcoO109I	99.44
DSL-LC03_75	68827	69477	+	Mom-like DNA modification protein [Synechococcus phage S-SSM7]	0.97	6e-95	0.6495	YP_004324330.1	P06018	Methylcarbamoylase mom	100
DSL-LC03_76	69721	69960	+	hypothetical protein [bacterium]	0.89	2e-09	0.3662	NBV29512.1	-
DSL-LC03_77	69957	70121	+	-					-
DSL-LC03_78	70126	70464	+	hypothetical protein Syn7803C24_75 [Synechococcus phage ACG-2014f]	0.76	3e-08	0.3956	AIX43714.1	-
DSL-LC03_79	70467	70667	+	hypothetical protein UFOVP132_161 [uncultured Caudovirales phage]	0.75	4e-20	0.78	CAB4131588.1	-
DSL-LC03_80	70657	70812	+	hypothetical protein [Synechococcus phage S-H25]	0.92	1e-14	0.6809	QIN97312.1	-
DSL-LC03_81	70764	71336	+	DNA binding protein [Synechococcus phage S-T4]	0.92	3e-104	0.8171	YP_009810915.1	PF03013.17	Pyrimidine dimer DNA glycosylase	99.78	1.34705e-13	pfam03013	Pyr_excise	-	cl19573
DSL-LC03_82	71282	71479	+	hypothetical protein PQC13_gp126 [Synechococcus phage S-SRM01]	0.63	1e-11	0.7317	YP_010670101.1	-
DSL-LC03_83	71476	71646	+	-					-
DSL-LC03_84	71639	71836	+	hypothetical protein [Synechococcus phage ACG-2014c]	0.8	3e-10	0.5385	YP_007001750.1	-
DSL-LC03_85	71966	72349	+	AbrB/MazE/SpoVT family DNA-binding domain-containing protein [Synechococcus phage S-SRM01]	0.96	4e-17	0.5556	YP_010670105.1	COG2336	MazE	98.51
DSL-LC03_86	72336	72638	+	hypothetical protein SWPG_00111 [Synechococcus phage S-CBM2]	0.94	3e-34	0.5213	AFK66360.1	-
DSL-LC03_87	72619	72996	+	hypothetical protein SWPG_00112 [Synechococcus phage S-CBM2]	0.84	9e-61	0.8571	AFK66361.1	-
DSL-LC03_88	73031	73447	+	hypothetical protein SBM3_00027 [Synechococcus phage S-BM3]	0.87	4e-74	0.8678	WDS61117.1	-
DSL-LC03_89	73447	73611	+	hypothetical protein PP650_gp022 [Synechococcus phage S-SZBM1]	1	2e-16	0.5926	YP_010656505.1	-
DSL-LC03_90	73608	73922	+	rare lipoprotein A [Synechococcus phage S-SZBM1]	0.96	3e-61	0.88	YP_010656512.1	COG0797	RlpA	99.74	1.1065e-41	cd22268	DPBB_RlpA-like	-	cl41724
DSL-LC03_91	73919	74071	+	-					-
DSL-LC03_92	74064	74246	+	hypothetical protein UFOVP649_65 [uncultured Caudovirales phage]	0.95	2e-24	0.7719	CAB4155058.1	-
DSL-LC03_93	74239	74421	+	hypothetical protein [Alphaproteobacteria bacterium]	1	3e-22	0.75	NDB85309.1	-
DSL-LC03_94	74414	74842	+	hypothetical protein [Pseudomonadota bacterium]	0.66	3e-36	0.7234	NBP00148.1	-
DSL-LC03_95	74826	75011	+	hypothetical protein SWPG_00107 [Synechococcus phage S-CBM2]	0.98	3e-14	0.5738	AFK66356.1	-
DSL-LC03_96	75008	75238	+	hypothetical protein SWPG_00113 [Synechococcus phage S-CBM2]	0.84	1e-07	0.4348	AFK66362.1	-
DSL-LC03_97	75241	75465	+	hypothetical protein PQC13_gp132 [Synechococcus phage S-SRM01]	1	1e-37	0.8378	YP_010670107.1	-
DSL-LC03_98	75465	75812	+	hypothetical protein PQC13_gp133 [Synechococcus phage S-SRM01]	0.99	4e-61	0.7899	YP_010670108.1	-
DSL-LC03_99	75843	76079	+	hypothetical protein PQC13_gp134 [Synechococcus phage S-SRM01]	0.7	2e-15	0.6182	YP_010670109.1	-
DSL-LC03_100	76060	76254	+	hypothetical protein [uncultured Mediterranean phage uvMED]	1	2e-11	0.5441	BAR31109.1	-
DSL-LC03_101	76254	76388	+	-					-
DSL-LC03_102	76503	76736	+	hypothetical protein AVU42_gp041 [Prochlorococcus phage P-TIM68]	1	3e-19	0.4545	YP_009213553.1	-
DSL-LC03_103	76714	76932	+	-					-
DSL-LC03_104	76922	77170	+	-					-
DSL-LC03_105	77268	77738	+	hypothetical protein PQC13_gp173 [Synechococcus phage S-SRM01]	0.99	2e-68	0.6731	YP_010670148.1	-
DSL-LC03_106	77810	78043	+	hypothetical protein [Ignavibacteria bacterium]	0.93	2e-11	0.4444	MBM4174493.1	-
DSL-LC03_107	78292	78453	+	-					-
DSL-LC03_108	78483	78857	+	hypothetical protein [Synechococcus sp. 8F6]	0.91	3e-13	0.4	WP_158217060.1	-
DSL-LC03_109	78883	79338	+	hypothetical protein KNT63_gp026 [Synechococcus phage S-H35]	0.93	3e-43	0.5175	YP_010090293.1	-
DSL-LC03_110	79735	80112	+	hypothetical protein [Pseudomonadota bacterium]	0.97	8e-50	0.6557	NBP00136.1	-
DSL-LC03_111	80718	80921	+	hypothetical protein PQC13_gp175 [Synechococcus phage S-SRM01]	0.95	3e-23	0.75	YP_010670150.1	-
DSL-LC03_112	80990	81223	+	hypothetical protein HOU04_gp005 [Synechococcus phage S-T4]	0.64	2e-07	0.56	YP_009810763.1	-
DSL-LC03_113	81374	82045	+	hypothetical protein UFOVP296_5 [uncultured Caudovirales phage]	0.98	2e-68	0.4886	CAB4136020.1	-
DSL-LC03_114	82864	83157	+	hypothetical protein PQC13_gp181 [Synechococcus phage S-SRM01]	0.96	2e-15	0.3723	YP_010670156.1	-
DSL-LC03_115	83411	83551	+	-					-
DSL-LC03_116	83556	83690	+	-					-
DSL-LC03_117	83765	84538	-	-					-
DSL-LC03_118	84546	86279	-	-					-
DSL-LC03_119	86373	87119	+	hypothetical protein SSM2_091 [Synechococcus phage S-SM2]	1	2e-146	0.7686	YP_004322247.1	3BCV_B	Putative glycosyltransferase protein	99.84
DSL-LC03_120	87097	87303	+	-					-
DSL-LC03_121	87296	87439	+	hypothetical protein SCREM1_159 [Synechococcus phage S-CREM1]	0.97	2e-19	0.8696	UYA57616.1	-			1.43608e-10	PHA02324	PHA02324	-	cl10420
DSL-LC03_122	87570	87806	+	hypothetical protein SCREM1_160 [Synechococcus phage S-CREM1]	0.97	8e-18	0.5395	UYA57617.1	-
DSL-LC03_123	87840	88256	+	baseplate wedge subunit [Synechococcus phage S-CAM9]	0.92	7e-31	0.4961	YP_009322505.1	5IW9_B	Baseplate wedge protein gp25	99.88	7.96942e-37	cl01403	GPW_gp25 superfamily	-	-
DSL-LC03_124	88259	90148	+	baseplate wedge subunit [Synechococcus phage S-CAM9]	1	0	0.5103	YP_009322506.1	P19060	Baseplate wedge protein gp6	100	5.23756e-173	cl01294	Baseplate_J superfamily	-	-
DSL-LC03_125	90154	102477	+	baseplate wedge initiator [uncultured Mediterranean phage]	0.81	0	0.3105	ANS05084.1	P19061	Baseplate wedge protein gp7	99.91	1.12775e-20	cl16738	YHYH superfamily	N	-
DSL-LC03_126	102501	104132	+	baseplate wedge subunit [Synechococcus phage S-CAM9]	1	0	0.593	YP_009322508.1	P19062	Baseplate wedge protein gp8	100
DSL-LC03_127	104134	111858	+	hypothetical protein SSSM7_105 [Synechococcus phage S-SSM7]	0.95	0	0.4081	YP_004324158.1	-			8.19928e-29	cl24594	DUF4815 superfamily	N	-
DSL-LC03_128	111860	112063	+	hypothetical protein CM15mL4_2710 [uncultured marine virus]	0.95	3e-12	0.4688	BCV08203.1	-
DSL-LC03_129	112094	112432	+	L-shaped tail fiber protein assembly [Synechococcus phage S-CAM9]	0.98	2e-25	0.4364	YP_009322511.1	7QG9_J	L-shaped tail fiber protein p132	99.91
DSL-LC03_130	112429	113760	+	hypothetical protein CM15mV9_1050 [uncultured marine virus]	0.66	7e-83	0.5119	BCU95492.1	-
DSL-LC03_131	113760	113936	+	-					-
DSL-LC03_132	113933	114736	+	neck protein [uncultured Mediterranean phage uvMED]	0.99	1e-118	0.6022	BAR36595.1	P11110	Neck protein gp13	100	4.27829e-75	cl14347	13 superfamily	-	-
DSL-LC03_133	114738	116141	+	neck protein [uncultured Mediterranean phage]	0.99	1e-116	0.4251	ANS04843.1	PF11649.11	T4_neck-protein	100	2.62581e-55	cl27828	T4_neck-protein superfamily	C	-
DSL-LC03_134	116141	116998	+	tail sheath stabilizer [Prochlorococcus phage P-SSM2]	0.99	7e-121	0.5972	YP_214354.1	4HUD_B	Tail connector protein Gp15	100	6.43544e-94	cl14348	T4-gp15_tss superfamily	-	-
DSL-LC03_135	117006	117425	+	terminase small subunit [Synechococcus phage Syn19]	0.99	3e-42	0.5493	YP_004323932.1	P17311	Terminase, small subunit	100
DSL-LC03_136	117432	118337	+	hypothetical protein SSM2_109 [Synechococcus phage S-SM2]	0.51	1e-37	0.7732	YP_004322265.1	-			1.11345e-22	pfam19846	DUF6321	-	cl45235
DSL-LC03_137	118339	118659	+	hypothetical protein PQC12_gp030 [Synechococcus phage S-SCSM1]	1	4e-41	0.5888	YP_010669723.1	-
DSL-LC03_138	118663	119937	+	virion structural protein [Synechococcus phage S-CAM9]	1	0	0.783	YP_009322526.1	-
DSL-LC03_139	119943	121637	+	terminase large subunit [Synechococcus phage S-SRM01]	0.99	0	0.7736	YP_010670185.1	P17312	Terminase, large subunit	100	0	PHA02533	17	-	cl28557
DSL-LC03_140	121638	121868	+	endonuclease VII [Synechococcus virus S-PRM1]	1	3e-27	0.6447	YP_010097723.1	3GOX_A	Restriction endonuclease Hpy99I	96.56
DSL-LC03_141	121951	124341	+	phage tail sheath protein [uncultured Mediterranean phage uvMED]	1	0	0.503	BAR31882.1	Q6WHE8	Tail sheath protein	100	3.10571e-173	cl33682	18 superfamily	-	-
DSL-LC03_142	124373	125005	+	tail tube monomer protein [Synechococcus phage ACG-2014f]	0.9	5e-61	0.5263	AIX27772.1	P85992	Tail tube protein	99.96	1.96179e-70	cl28641	19 superfamily	-	-
DSL-LC03_143	125035	126780	+	portal protein [Synechococcus phage S-SRM01]	0.89	0	0.7124	YP_010670188.1	6UZC_P	Portal protein	100	0	PHA02531	20	-	cl23948
DSL-LC03_144	126811	126990	+	-					-
DSL-LC03_145	126983	127249	+	hypothetical protein [uncultured Mediterranean phage uvMED]	0.98	2e-25	0.5862	BAR32907.1	-
DSL-LC03_146	127254	127898	+	prohead protease [uncultured Mediterranean phage uvMED]	1	7e-101	0.6542	BAR29005.1	5JBL_E	Prohead core protein protease	100	1.16242e-92	PHA00911	21	-	cl11614
DSL-LC03_147	127949	129037	+	scaffold prohead core protein [uncultured Mediterranean phage uvMED]	0.99	7e-105	0.5065	BAR31401.1	Q9ZXI1	Capsid assembly scaffolding protein	100	4.48099e-70	cl20173	22 superfamily	-	-
DSL-LC03_148	129091	130476	+	major capsid protein [uncultured Mediterranean phage uvMED]	1	0	0.7511	BAR35355.1	7VS5_bi	Major capsid protein	100	0	cl22495	Gp23 superfamily	-	-
DSL-LC03_149	130424	131107	+	hypothetical protein KNU05_gp029 [Synechococcus virus S-PRM1]	0.8	1e-48	0.4904	YP_010097732.1	-
DSL-LC03_150	131110	131619	+	phage tail tube protein [uncultured Mediterranean phage uvMED]	0.97	4e-55	0.4913	BAR31794.1	P13331	Tail tube terminator protein	99.95	5.27262e-13	cl24094	3 superfamily	-	-
DSL-LC03_151	131627	132058	+	UvsY-like recombination mediator [Synechococcus phage S-SRM01]	1	1e-58	0.6154	YP_010670196.1	P04537	Recombination protein uvsY	100	2.19935e-31	cl12619	UvsY superfamily	-	-
DSL-LC03_152	132058	133527	+	DNA helicase [Synechococcus virus S-PRM1]	0.98	0	0.7188	YP_010097735.1	2OCA_A	ATP-dependent DNA helicase uvsW	100	0	cl33684	uvsW superfamily	-	-
DSL-LC03_153	133517	133906	+	methylamine utilization [Prochlorococcus phage P-TIM68]	1	3e-26	0.4077	YP_009213627.1	-
DSL-LC03_154	134012	134494	+	sigma factor for late transcription [Synechococcus phage S-SCSM1]	0.96	2e-70	0.6387	YP_010669742.1	P04524	RNA polymerase sigma factor	100	1.04671e-59	cl14345	55 superfamily	-	-
DSL-LC03_155	134494	135537	+	recombination endonuclease subunit [Synechococcus phage S-SM2]	0.99	2e-131	0.5444	YP_004322284.1	P04521	Exonuclease subunit 1	100	6.12425e-122	cl26377	47 superfamily	-	-
DSL-LC03_156	135537	135815	+	hypothetical protein CM15mV20_1230 [uncultured marine virus]	1	8e-23	0.4783	BCU98038.1	-			4.2775e-13	cl12896	DUF3110 superfamily	-	-
DSL-LC03_157	135793	137505	+	recombination endonuclease subunit [uncultured Mediterranean phage uvMED]	0.99	0	0.6585	BAR31391.1	P04522	Exonuclease subunit 2	100	0	cl33686	46 superfamily	-	-
DSL-LC03_158	137544	137864	+	hypothetical protein PQC13_gp060 [Synechococcus phage S-SRM01]	1	2e-44	0.6822	YP_010670035.1	-
DSL-LC03_159	137806	138003	+	-					-
DSL-LC03_160	138048	140282	+	peptidase [Synechococcus phage S-SRM01]	0.99	0	0.5261	YP_010670205.1	PF06213.15	Cobalamin biosynthesis protein CobT	99.76
DSL-LC03_161	140331	142085	+	-					-
DSL-LC03_162	142166	143281	+	putative cobalt chelatase subunit CobS [uncultured Mediterranean phage uvMED]	0.96	0	0.7827	BAR31360.1	5C3C_A	CbbQ/NirQ/NorQ domain protein	99.8	2.15253e-19	cl38936	P-loop_NTPase superfamily	-	-
DSL-LC03_163	143322	143696	+	nucleotide kinase [Synechococcus phage S-CREM1]	0.8	1e-44	0.78	UYA57657.1	P03781	Nucleotide kinase gp1.7	99.44	5.56635e-08	cl13237	DUF3310 superfamily	-	-
DSL-LC03_164	143699	144382	+	DNA polymerase [bacterium]	0.96	2e-93	0.6154	NBX71370.1	O80164	DNA polymerase processivity component	100	9.41266e-77	cl31814	45 superfamily	-	-
DSL-LC03_165	144400	145344	+	sliding clamp loader [Synechococcus phage SynMITS9220M01]	1	0	0.7771	QJT70146.1	P04526	Sliding-clamp-loader gp44 subunit	99.97	7.21233e-159	PHA02544	44	-	cl33683
DSL-LC03_166	145341	145970	+	-					2OST_A	Putative endonuclease	99.81
DSL-LC03_167	145977	146585	+	hypothetical protein [Synechococcus phage S-H25]	0.89	4e-45	0.456	QIN97306.1	O64175	Putative HNH homing endonuclease	99.74
DSL-LC03_168	146582	146968	+	clamp loader of DNA polymerase [Synechococcus phage S-CAM9]	0.98	1e-65	0.7302	YP_009322570.1	Q01743	DNA polymerase accessory protein	100	7.65732e-12	cl27778	Phage_clamp_A superfamily	N	-
DSL-LC03_169	146965	147396	+	translation repressor [Synechococcus phage S-T4]	1	3e-85	0.8462	YP_009810908.1	P69627	Translation repressor	100	1.27917e-75	PHA02543	regA	-	cl28116
DSL-LC03_170	147557	147988	+	Hsp20 heat shock protein [Synechococcus phage S-SRM01]	1	1e-81	0.8056	YP_010670220.1	7CK4_C	Heat shock protein	99.86	1.13178e-22	cl00175	alpha-crystallin-Hsps_p23-like superfamily	-	-
DSL-LC03_171	148066	148779	+	Polymerase, nucleotidyl transferase domain containing protein [uncultured Caudovirales phage]	0.94	3e-51	0.3991	CAB4133505.1	PF14540.9	Nucleotidyltransferase-like	98.37
DSL-LC03_172	148776	149165	+	hypothetical protein SWZG_00106 [Synechococcus phage S-SKS1]	0.96	6e-17	0.4046	YP_007674469.1	-
DSL-LC03_173	149104	149397	+	hypothetical protein PQC13_gp248 [Synechococcus phage S-SRM01]	0.81	5e-11	0.443	YP_010670223.1	-
DSL-LC03_174	149394	151889	+	DNA polymerase [Synechococcus phage S-SRM01]	0.99	0	0.6935	YP_010670224.1	Q6WI70	DNA-directed DNA polymerase	100	0	cl31813	43 superfamily	-	-
DSL-LC03_175	151898	152899	+	recombination protein [Synechococcus virus S-PRM1]	1	0	0.9129	YP_010097761.1	P04529	Recombination and repair protein	100	5.62048e-21	cl33895	RecA superfamily	-	-
DSL-LC03_176	152892	154262	+	DNA primase-helicase [uncultured Mediterranean phage uvMED]	1	0	0.738	BAR31385.1	P04530	DnaB-like replicative helicase	100	0	PHA02542	41	-	cl29348
DSL-LC03_177	154262	154672	+	MazG-like pyrophosphatase [Synechococcus phage S-SRM01]	0.98	3e-77	0.8284	YP_010670230.1	7MU5_G	dCTP pyrophosphatase 1	99.27	8.87997e-23	cd11541	NTP-PPase_u4	-	cl16941
DSL-LC03_178	154669	154884	+	hypothetical protein PQC13_gp256 [Synechococcus phage S-SRM01]	0.77	1e-11	0.5273	YP_010670231.1	-
DSL-LC03_179	154901	155149	+	-					-
DSL-LC03_180	155146	155418	+	cytidyltransferase [Synechococcus phage S-T4]	0.62	3e-13	0.5536	YP_009810895.1	-
DSL-LC03_181	155452	156891	+	-					-
DSL-LC03_182	156935	157114	+	hypothetical protein [Candidatus Dependentiae bacterium]	1	3e-21	0.678	MBM3887032.1	-
DSL-LC03_183	157111	157275	+	-					-
DSL-LC03_184	157329	157892	+	hypothetical protein SWZG_00090 [Synechococcus phage S-SKS1]	1	6e-74	0.6667	YP_007674455.1	-
DSL-LC03_185	157902	158273	+	hypothetical protein CM15mV20_1830 [uncultured marine virus]	0.97	7e-60	0.6833	BCU98093.1	-			2.21787e-48	cl10423	PHA02335 superfamily	-	-
DSL-LC03_186	158273	158473	+	hypothetical protein [uncultured Mediterranean phage uvMED]	0.74	2e-09	0.541	BAR33418.1	-
DSL-LC03_187	158478	158837	+	hypothetical protein PQC13_gp264 [Synechococcus phage S-SRM01]	0.82	6e-12	0.3644	YP_010670239.1	-
DSL-LC03_188	158837	159814	+	DNA primase subunit [uncultured Mediterranean phage uvMED]	1	3e-134	0.5808	BAR32943.1	P04520	DNA primase	100	1.98333e-137	cl26791	61 superfamily	-	-
DSL-LC03_189	159754	162105	+	ribonucleoside-diphosphate reductase large subunit [Synechococcus phage S-T4]	0.97	0	0.8259	YP_009810889.1	KOG1112	Ribonucleotide reductase, alpha subunit	100	0	PHA02572	nrdA	-	cl33688
DSL-LC03_190	162086	163276	+	ribonucleoside diphosphate reductase small subunit [Synechococcus phage S-SKS1]	0.95	0	0.8338	YP_007674449.1	1MXR_A	Ribonucleotide reductase R2	100	0	cl00264	Ferritin_like superfamily	-	-
DSL-LC03_191	163276	163425	+	hypothetical protein BOW88_gp118 [Synechococcus phage S-CAM22]	0.83	3e-11	0.6585	YP_009321025.1	-
DSL-LC03_192	163716	163874	+	-					-
DSL-LC03_193	164011	164358	+	RusA-like Holliday junction resolvase [Synechococcus phage S-PM2]	0.93	9e-59	0.785	YP_195187.1	7BGS_B	Holliday junction resolvase	99.68
DSL-LC03_194	164391	164588	+	-					-
DSL-LC03_195	164693	165310	+	phage tail tip lysozyme [Candidatus Bathyarchaeota archaeon]	1	4e-70	0.5305	MCJ7714345.1	-			1.42039e-14	pfam18013	Phage_lysozyme2	C	cl40256
DSL-LC03_196	165351	165743	+	hypothetical protein SCREM1_30 [Synechococcus phage S-CREM1]	0.99	4e-47	0.5878	UYA57487.1	-
DSL-LC03_197	166158	166526	+	hypothetical protein CYLG_00045 [Cyanophage P-SSP2]	0.88	4e-08	0.3611	YP_005087379.1	-
DSL-LC03_198	166690	167445	+	-					-
DSL-LC03_199	167506	167772	+	hypothetical protein PQC13_gp285 [Synechococcus phage S-SRM01]	0.59	3e-18	0.6731	YP_010670260.1	-
DSL-LC03_200	168132	168380	+	hypothetical protein [Alphaproteobacteria bacterium]	1	5e-27	0.6024	NDB84009.1	-
DSL-LC03_201	168560	168709	+	hypothetical protein [Patescibacteria group bacterium]	1	6e-23	0.8367	MCL4419268.1	-
DSL-LC03_202	168706	168909	+	hypothetical protein PQC13_gp290 [Synechococcus phage S-SRM01]	0.98	2e-31	0.8182	YP_010670265.1	-
DSL-LC03_203	169061	169174	+	hypothetical protein PQC13_gp291 [Synechococcus phage S-SRM01]	1	3e-09	0.7297	YP_010670266.1	-
DSL-LC03_204	169240	169440	+	hypothetical protein PQC13_gp292 [Synechococcus phage S-SRM01]	0.92	1e-18	0.6066	YP_010670267.1	-
DSL-LC03_205	169437	169562	+	-					-
DSL-LC03_206	169662	169823	+	-					3HRY_C	Prevent host death protein	98.9
DSL-LC03_207	170048	170272	+	hypothetical protein HOU04_gp123 [Synechococcus phage S-T4]	0.9	9e-24	0.6567	YP_009810881.1	-			2.32763e-19	cl10427	PHA02360 superfamily	-	-
DSL-LC03_208	170347	171513	+	GDP-mannose 4,6-dehydratase [bacterium]	0.85	0	0.8464	BDD43836.1	1RPN_D	GDP-mannose 4,6-dehydratase	100	0	COG1089	Gmd	-	cl43330
DSL-LC03_209	171503	172462	+	GDP-L-fucose synthase [uncultured marine virus]	0.98	8e-148	0.672	BCU93238.1	7ANH_A	GDP-L-fucose synthase	100	5.16286e-165	cd05239	GDP_FS_SDR_e	-	cl21454
DSL-LC03_210	172425	172805	+	alpha-1,2-fucosyltransferase [Pseudomonadota bacterium]	0.93	7e-58	0.6975	NBP01138.1	2HHC_A	Nodulation fucosyltransferase NodZ	98.44	1.94782e-11	cl16914	O-FucT_like superfamily	C	-
DSL-LC04_1	2	247	-	hypothetical protein [bacterium]	1	7e-38	0.7683	NBS69828.1	7Z4A_N	Adaptor protein	99.09
DSL-LC04_2	244	648	-	hypothetical protein UFOVP652_71 [uncultured Caudovirales phage]	0.86	3e-55	0.7069	CAB4155080.1	-
DSL-LC04_3	650	1315	-	hypothetical protein UFOVP652_70 [uncultured Caudovirales phage]	1	2e-118	0.7511	CAB4155074.1	7EEP_P	Pam1 adaptor proteins	99.34
DSL-LC04_4	1315	1542	-	hypothetical protein UFOVP652_69 [uncultured Caudovirales phage]	0.98	4e-23	0.6962	CAB4155068.1	-
DSL-LC04_5	1545	1778	-	-	-	-	-	-	-
DSL-LC04_6	2030	2218	-	hypothetical protein DWQ28_06200 [Pseudomonadota bacterium]	0.98	2e-15	0.629	REJ67624.1	-
DSL-LC04_7	2219	2467	-	hypothetical protein [Cyclobacteriaceae bacterium]	0.92	4e-15	0.4868	NDE62052.1	-
DSL-LC04_8	2468	2752	-	hypothetical protein Tp1100SUR639781_22 [Prokaryotic dsDNA virus sp.]	1	2e-43	0.8041	QDP55809.1	-			2.57638e-07	cl45235	DUF6321 superfamily	-	-
DSL-LC04_9	2752	3054	-	hypothetical protein UFOVP652_66 [uncultured Caudovirales phage]	0.99	5e-27	0.5644	CAB4155050.1	-
DSL-LC04_10	3068	3523	-	hypothetical protein CRP901_gp56 [Roseobacter phage CRP-901]	1	9e-66	0.7219	WED25075.1	7EEL_J	Cement proteins	99.12
DSL-LC04_11	3655	4557	-	phage major capsid protein [Candidatus Thermoplasmatota archaeon]	1	1e-158	0.7309	MCJ7571270.1	Q9T1W1	Major capsid protein	99.97
DSL-LC04_12	4560	5135	-	hypothetical protein [Betaproteobacteria bacterium]	1	3e-84	0.6702	NBT76416.1	-
DSL-LC04_13	5135	5638	-	hypothetical protein UFOVP652_62 [uncultured Caudovirales phage]	0.96	9e-74	0.6839	CAB4155024.1	-
DSL-LC04_14	5642	6583	-	hypothetical protein UFOVP652_61 [uncultured Caudovirales phage]	0.99	1e-103	0.5696	CAB4155018.1	-
DSL-LC04_15	6593	7045	-	co-chaperonin GroES [uncultured virus]	0.99	4e-81	0.7718	ASN63231.1	COG0234	Co-chaperonin GroES	99.88	7.66175e-15	cd00320	cpn10	-	cl09113
DSL-LC04_16	7061	7252	-	hypothetical protein UFOVP652_59 [uncultured Caudovirales phage]	0.96	6e-22	0.7213	CAB4155006.1	PF08988.13	Type III secretion system	95.86
DSL-LC04_17	7313	7657	-	hypothetical protein [Chitinophagia bacterium]	0.92	5e-17	0.4679	NDF98633.1	-
DSL-LC04_18	7667	7918	-	hypothetical protein UFOVP652_58 [uncultured Caudovirales phage]	1	2e-20	0.6444	CAB4155000.1	-
DSL-LC04_19	7908	10304	-	hypothetical protein UFOVP652_57 [uncultured Caudovirales phage]	0.95	0	0.7013	CAB4154994.1	7SZ6_d	Portal protein	100
DSL-LC04_20	10344	12821	-	PcfJ-like protein [uncultured Caudovirales phage]	0.54	8e-48	0.3707	CAB4130885.1	PF14284.9	PcfJ-like protein	99.25
DSL-LC04_21	12859	14328	-	terminase large subunit [uncultured Caudovirales phage]	0.98	0	0.7835	CAB4154982.1	P10310	Terminase, large subunit	100	9.97927e-42	cl40794	COG5410 superfamily	-	-
DSL-LC04_22	15030	16079	-	phage/plasmid-like protein TIGR03299 [uncultured Caudovirales phage]	0.95	0	0.7808	CAB4154953.1	-			2.16647e-97	cl12129	DUF932 superfamily	-	-
DSL-LC04_23	16213	16428	-	hypothetical protein UFOVP250_87 [uncultured Caudovirales phage]	0.97	2e-11	0.4507	CAB4133248.1	-
DSL-LC04_24	16428	17123	-	hypothetical protein UFOVP652_49 [uncultured Caudovirales phage]	1	6e-110	0.6883	CAB4154947.1	-
DSL-LC04_25	17254	17520	-	hypothetical protein [uncultured Mediterranean phage]	0.8	1e-16	0.5205	ANS04694.1	-
DSL-LC04_26	17536	17778	-	hypothetical protein [Flavobacteriaceae bacterium]	0.93	8e-10	0.4487	NBT88464.1	-
DSL-LC04_27	17873	18028	-	-	-	-	-	-	-
DSL-LC04_28	18273	18617	-	hypothetical protein [Myxococcales bacterium]	0.72	2e-10	0.4096	MCP4444508.1	-
DSL-LC04_29	19130	19963	-	putative terminase small subunit [Prokaryotic dsDNA virus sp.]	0.56	1e-29	0.465	QDP65005.1	3ZQP_I	TERMINASE SMALL SUBUNIT	99.45
DSL-LC04_30	19963	20220	-	-	-	-	-	-	-
DSL-LC04_31	20217	20474	-	hypothetical protein [Gammaproteobacteria bacterium]	0.68	3e-07	0.3966	NBS12953.1	-
DSL-LC04_32	21118	21555	+	HNH endonuclease [Pseudomonas phage vB_PsyM_KIL4]	0.7	2e-14	0.4327	YP_009616724.1	5H0M_A	HNH endonuclease	98.21
DSL-LC04_33	21530	21982	+	ATP-dependent protease [Escherichia phage Shashou]	0.87	1e-06	0.3786	QEA09465.1	1M4Y_B	ATP-dependent protease hslV	99.69
DSL-LC04_34	21989	22432	-	-	-	-	-	-	-
DSL-LC04_35	22429	23046	-	helix-turn-helix transcriptional regulator [Synergistaceae bacterium]	0.67	2e-20	0.3497	MBQ4401699.1	5YJD_A	CRISPR-Associated Proteins	98.08
DSL-LC04_36	23367	23525	-	-	-	-	-	-	-
DSL-LC04_37	23522	23788	-	-	-	-	-	-	-
DSL-LC04_38	23785	24054	-	-	-	-	-	-	-
DSL-LC04_39	24023	24274	-	-	-	-	-	-	-
DSL-LC04_40	24271	24474	-	-	-	-	-	-	-
DSL-LC04_41	24471	24656	-	-	-	-	-	-	-
DSL-LC04_42	24653	25105	-	-	-	-	-		-
DSL-LC04_43	25102	25428	-	hypothetical protein UFOVP274_60 [uncultured Caudovirales phage]	0.91	1e-21	0.47	CAB4134774.1	6IJE_A	Tai4(type VI amidase)	99.89	8.04433e-19	pfam18602	Rap1a	-	cl39921
DSL-LC04_44	25425	25598	-	-	-	-	-	-	-
DSL-LC04_45	25595	25816	-	-	-	-	-	-	-
DSL-LC04_46	25803	26057	-	-	-	-	-	-	-
DSL-LC04_47	26213	26449	-	hypothetical protein [Pseudomonadota bacterium]	0.83	4e-12	0.4769	NDG27809.1	-
DSL-LC04_48	26446	26652	-	-	-	-	-	-	PF08679.14	dissimilatory sulfite reductase D	95.28
DSL-LC04_49	26652	26795	-	-	-	-	-	-	-
DSL-LC04_50	26811	26996	-	-	-	-	-	-	-
DSL-LC04_51	26968	27180	-	-	-	-	-	-	-
DSL-LC04_52	27177	27413	-	-	-	-	-	-	-
DSL-LC04_53	27414	27674	-	-	-	-	-	-	-
DSL-LC04_54	27658	27939	-	hypothetical protein [bacterium]	0.56	8e-08	0.4906	NBS70654.1	-
DSL-LC04_55	28056	29921	-	PolA DNA polymerase I - 3'-5' exonuclease and polymerase domains [uncultured Caudovirales phage]	0.99	0	0.7771	CAB4154626.1	7PBK_B	DNA polymerase I	100	6.95717e-80	cl34031	PolA superfamily	-	-
DSL-LC04_56	29918	31417	-	UvrD-like DNA helicase, C-terminal [uncultured Caudovirales phage]	1	0	0.6914	CAB4154613.1	3LFU_A	DNA helicase II	100	4.92815e-38	COG0210	UvrD	-	cl33806
DSL-LC04_57	31404	31661	-	RNA polymerase sigma-G factor [Bacillus phage BSTP3]	0.98	2e-08	0.3765	QRI44660.1	-
DSL-LC04_58	31658	33187	-	phage/plasmid primase [uncultured Mediterranean phage uvMED]	0.97	0	0.523	BAR34751.1	PF08708.14	Primase C terminal 1	97.76
DSL-LC04_59	33233	34009	-	ATP-binding protein [Pseudomonas phage PaTs-2]	0.83	3e-43	0.3176	QAX98796.1	-
DSL-LC04_60	34030	34584	-	hypothetical protein UFOVP652_11 [uncultured Caudovirales phage]	0.99	5e-86	0.6612	CAB4154523.1	P06023	Putative DNA ends protecting protein	98.18
DSL-LC04_61	34562	34909	-	hypothetical protein UFOVP652_10 [uncultured Caudovirales phage]	1	5e-57	0.7478	CAB4154510.1	-
DSL-LC04_62	35080	36444	+	HepA Superfamily II DNA/RNA helicases, SNF2 family [uncultured Caudovirales phage]	1	0	0.7621	CAB4154497.1	KOG1016	Predicted DNA helicase	100	1.61785e-38	COG0553	HepA	N	cl33945
DSL-LC04_63	36432	37142	+	PD-(D/E)XK nuclease superfamily [uncultured Caudovirales phage]	0.92	2e-77	0.5409	CAB4154484.1	5ZYT_B	Mitochondrial exonuclease	99.89
DSL-LC04_64	37097	40303	-	hypothetical protein UFOVP652_7 [uncultured Caudovirales phage]	0.94	0	0.4311	CAB4154482.1	Q9T1R3	DNA transfer protein	99.29
DSL-LC04_65	40303	42240	-	hypothetical protein [bacterium]	0.98	2e-98	0.3688	NBS69306.1	-
DSL-LC04_66	42250	43134	-	hypothetical protein [Betaproteobacteria bacterium]	0.9	2e-65	0.4556	NBX15336.1	-
DSL-LC04_67	43137	45416	-	tail tape measure protein [Vibrio phage V-YDF132]	0.62	2e-06	53.85%	UOX39947.1	-
DSL-LC04_68	45505	45837	-	hypothetical protein UFOVP652_3 [uncultured Caudovirales phage]	1	8e-39	0.5818	CAB4154429.1	-
DSL-LC04_69	45842	47266	-	hypothetical protein UFOVP274_40 [uncultured Caudovirales phage]	0.87	2e-174	0.625	CAB4134685.1	-
DSL-LC04_70	47263	49131	-	Phage stabilisation protein [uncultured Mediterranean phage uvMED]	0.98	2e-75	0.3573	BAQ89875.1	P26749	Packaged DNA stabilization protein gp10	100
DSL-LC04_71	49132	49596	-	Peptidase M15A, C-terminal [uncultured Caudovirales phage]	1	7e-80	0.7208	CAB4140420.1	PF08291.14	Peptidase_M15_3	99.84	3.18748e-28	cl42048	Peptidase_M15_3 superfamily	-	-
DSL-LC04_72	49593	50033	-	Holin of 3TMs, for gene-transfer release [uncultured Caudovirales phage]	1	1e-35	0.4379	CAB4152378.1	PF11351.11	GTA_holin_3TM	99.43
DSL-LC04_73	50033	50491	-	-	-	-	-	-	-
DSL-LC04_74	50568	50777	-	zinc ribbon domain-containing protein [Micrococcales bacterium]	0.94	1e-05	0.3485	NBR25564.1	COG4068	Predicted nucleic acid-binding protein	97.83
DSL-LC04_75	50774	51154	-	hypothetical protein [Caulobacteraceae bacterium]	0.94	7e-31	0.5167	NBW20884.1	-			2.03806e-08	pfam20080	ALTTAQ_rpt	-	cl45458
DSL-LC04_76	51164	55261	-	Concanavalin A-like lectin/glucanases superfamily [uncultured Caudovirales phage]	0.99	8e-171	0.3482	CAB5219372.1	3QCW_B	Neurexin-1-alpha	100	4.78748e-18	pfam13385	Laminin_G_3	-	cl22861
DSL-LC04_77	55264	55620	-	hypothetical protein UFOVP868_38 [uncultured Caudovirales phage]	0.99	5e-56	0.7009	CAB4167660.1	-
DSL-LC04_78	55604	56224	-	2OG-Fe(II) oxygenase family protein [Pseudomonadales bacterium]	0.89	3e-35	0.3723	MCI5107197.1	PF13759.9	Putative 2OG-Fe(II) oxygenase	99.82	2.17464e-19	cl21496	2OG-FeII_Oxy superfamily	-	-
DSL-LC04_79	56221	56505	-	hypothetical protein [Caulobacteraceae bacterium]	0.87	2e-37	0.7195	NBW13647.1	-
DSL-LC04_80	56516	58201	-	hypothetical protein UFOVP663_12 [uncultured Caudovirales phage]	0.78	2e-15	0.5623	CAB4155530.1	-
DSL-LC04_81	58212	58589	-	putative lectin [uncultured Mediterranean phage uvMED]	0.98	8e-28	0.5447	BAQ93925.1	-
DSL-LC04_82	58607	59257	-	Intramolecular chaperone auto-processing domain containing protein [uncultured Caudovirales phage]	0.74	8e-27	0.4425	CAB4154824.1	-
DSL-LC04_83	59268	60398	-	hypothetical protein UFOVP1193_58 [uncultured Caudovirales phage]	0.66	2e-37	0.4257	CAB4190401.1	-
DSL-LC04_84	60414	60851	-	hypothetical protein UFOVP652_73 [uncultured Caudovirales phage]	0.99	7e-68	0.7361	CAB4155092.1	-
DSL-LC04_85	60854	61141	-	hypothetical protein UFOVP1193_65 [uncultured Caudovirales phage]	0.92	8e-22	0.4773	CAB4190485.1	-
DSL-LC04_86	61138	61545	-	hypothetical protein UFOVP652_72 [uncultured Caudovirales phage]	1	1e-74	0.763	CAB4155086.1	7Z4A_N	Adaptor protein	99.75
DSL-LC05_1	1	1950	-	DNA primase/polymerase, bifunctional, N-terminal [uncultured Caudovirales phage]	0.99	0	0.5652	CAB4140542.1	3M1M_A	primase, polymerase, Replication	98.91	8.82463e-32	cl20483	DUF3987 superfamily	-	-
DSL-LC05_2	2119	2328	+	hypothetical protein UFOVP372_12 [uncultured Caudovirales phage]	1	3e-35	0.8841	CAB5222519.1	-
DSL-LC05_3	2306	2737	+	hypothetical protein UFOVP372_13 [uncultured Caudovirales phage]	1	6e-45	0.8462	CAB5222534.1	-
DSL-LC05_4	2749	4032	+	Protein of unknown function DUF2800 [uncultured Caudovirales phage]	0.99	0	0.8033	CAB5222550.1	COG2887	RecB family exonuclease	99.75	9.13263e-77	cl00641	Cas4_I-A_I-B_I-C_I-D_II-B superfamily	-	-
DSL-LC05_5	4048	4722	+	Protein of unknown function DUF2815 [uncultured Caudovirales phage]	1	4e-135	0.8444	CAB5222566.1	5ODJ_A	Single-stranded DNA-binding protein	99.98	3.91362e-19	cl29140	DUF2815 superfamily	-	-
DSL-LC05_6	4826	6679	+	DNA polymerase family B [Bacteriophage sp.]	0.99	0	0.5527	UWF98118.1	4M8O_A	DNA polymerase epsilon catalytic subunit A	100	2.36161e-06	cl33864	PolB superfamily	N	-
DSL-LC05_7	6661	7041	+	TPA: nucelotide kinase [Caudoviricetes sp.]	0.59	2e-27	0.6267	DAR42156.1	P03781	Nucleotide kinase gp1.7	99.71	1.88591e-13	pfam11753	DUF3310	-	cl13237
DSL-LC05_8	7022	7318	+	nuclease [Stenotrophomonas phage Suzuki]	0.77	5e-20	0.5395	QZI85647.1	4QBN_A	Nuclease	99.87	1.31619e-11	cl40440	PDDEXK_nuclease-like superfamily	-	-
DSL-LC05_9	7312	8718	+	HepA Superfamily II DNA/RNA helicases, SNF2 family [uncultured Caudovirales phage]	1	0	0.953	CAB5222648.1	KOG1016	Predicted DNA helicase	100	6.88396e-19	COG0553	HepA	N	cl33945
DSL-LC05_10	8755	8964	+	hypothetical protein UFOVP372_22 [uncultured Caudovirales phage]	1	4e-34	0.8551	CAB5222657.1	-
DSL-LC05_11	8961	9983	+	hypothetical protein UFOVP126_58 [uncultured Caudovirales phage]	0.62	6e-24	0.3774	CAB4131278.1	-
DSL-LC05_12	9980	10327	+	hypothetical protein [Achromobacter spanius]	0.51	7e-16	0.6	WP_050446305.1	-
DSL-LC05_13	10324	10455	+	-	-	-	-	-	-
DSL-LC05_14	10522	10614	+	-	-	-	-	-	COG1996	DNA-directed RNA polymerase	96.59
DSL-LC05_15	10718	11107	+	hypothetical protein UFOVP236_15 [uncultured Caudovirales phage]	0.84	2e-22	0.4128	CAB5220272.1	COG2345	Predicted transcriptional regulator	98.48
DSL-LC05_16	11239	11652	-	holin [Caudoviricetes sp.]	0.98	7e-73	0.9037	UOF82813.1	PF11351.11	Holin of 3TMs	99.71	5.2936e-16	cl12888	GTA_holin_3TM superfamily	-	-
DSL-LC05_17	11649	12020	-	peptidase [Microcystis phage Me-ZS1]	0.98	2e-45	0.608	AZF88149.1	PF08291.14	Peptidase_M15_3	99.92	8.72132e-08	cl42048	Peptidase_M15_3 superfamily	-	-
DSL-LC05_18	12022	12237	-	heat shock factor binding protein 1 [Caudoviricetes sp.]	0.95	5e-29	0.75	UOF80812.1	-
DSL-LC05_19	12244	14199	-	hypothetical protein UFOVP372_33 [uncultured Caudovirales phage]	0.96	0	0.861	CAB5222813.1	Q9T1R3	Putative DNA transfer protein	98.11
DSL-LC05_20	14200	15612	-	hypothetical protein UFOVP372_34 [uncultured Caudovirales phage]	0.9	2e-175	0.6537	CAB5222829.1	-
DSL-LC05_21	15622	16320	-	DNA transfer protein p32 [Actinomycetia bacterium]	0.96	1e-75	0.6123	NBX70991.1	Q9T1R6	Putative DNA transfer protein	99.98
DSL-LC05_22	16317	16790	-	putative tail fiber protein [Caudoviricetes sp.]	0.85	9e-32	0.4191	UOF80236.1	1YHF_A	hypothetical protein SPy1581	99.27	2.85829e-14	cl10253	PHA00672 superfamily	C	-
DSL-LC05_23	16787	17125	-	hypothetical protein UFOVP372_37 [uncultured Caudovirales phage]	0.99	7e-61	0.8739	CAB5222871.1	-
DSL-LC05_24	17130	17693	-	sialate O-acetylesterase [unclassified Mesorhizobium]	0.56	2e-18	0.514	WP_140880434.1	-
DSL-LC05_25	17773	19203	-	packaged DNA stabilization protein gp10 [bacterium]	1	0	0.9349	MCH9835728.1	P26749	Packaged DNA stabilization protein gp10	100	4.98005e-11	cl12686	Phage_stabilize superfamily	-	-
DSL-LC05_26	19203	19913	-	tail adaptor [Caudoviricetes sp.]	0.94	1e-33	0.3318	UOF78811.1	7EEP_P	Pam1 adaptor proteins	99.81
DSL-LC05_27	19915	20160	-	hypothetical protein UFOVP372_41 [uncultured Caudovirales phage]	1	9e-32	0.747	CAB5222929.1	-
DSL-LC05_28	20216	20623	-	hypothetical protein UFOVP503_58 [uncultured Caudovirales phage]	1	6e-51	0.7407	CAB4146696.1	-
DSL-LC05_29	20678	21877	-	Major capsid protein Gp5 [uncultured Caudovirales phage]	1	0	0.9348	CAB5222954.1	Q9T1S4	Major capsid protein	100	5.29675e-53	cl22542	P22_CoatProtein superfamily	-	-
DSL-LC05_30	21892	22689	-	hypothetical protein UFOVP372_44 [uncultured Caudovirales phage]	1	2e-131	0.7519	CAB5222967.1	8I1V_J	Scaffolding protein	99.96
DSL-LC05_31	22751	22996	-	hypothetical protein UFOVP337_53 [uncultured Caudovirales phage]	0.97	1e-34	0.7468	CAB4139531.1	-
DSL-LC05_32	23020	23313	-	hypothetical protein UFOVP320_28 [uncultured Caudovirales phage]	0.72	5e-15	0.5068	CAB4137364.1	-
DSL-LC05_33	23329	24780	-	hypothetical protein NVP1113A_44 [Vibrio phage 1.113.A._10N.286.51.E7]	0.82	8e-24	0.2753	AUR88445.1	6NW9_B	Tailspike protein	99.8	2.78729e-10	cl40625	Pectate_lyase_3 superfamily	C	-
DSL-LC05_34	24790	25407	-	hypothetical protein UFOVP372_48 [uncultured Caudovirales phage]	0.67	1e-52	0.6763	CAB5223019.1	-
DSL-LC05_35	25417	25929	-	Pectate lyase superfamily protein [uncultured Caudovirales phage]	0.98	2e-35	0.4633	CAB4157060.1	-			6.13983e-06	cl02268	DUF2460 superfamily	N	-
DSL-LC05_36	25933	26091	-	hypothetical protein UFOVP372_50 [uncultured Caudovirales phage]	1	6e-22	0.8654	CAB5223045.1	-
DSL-LC05_37	26088	26390	-	hypothetical protein UFOVP372_51 [uncultured Caudovirales phage]	1	5e-58	0.88	CAB5223055.1	-
DSL-LC05_38	26415	27179	-	hypothetical protein UFOVP713_24 [uncultured Caudovirales phage]	0.96	4e-73	0.4822	CAB4158790.1	-
DSL-LC05_39	27176	27538	-	hypothetical protein UFOVP372_52 [uncultured Caudovirales phage]	1	6e-59	0.7417	CAB5223066.1	1ZS3_L	DNA Binding Protein	99.89	5.75114e-22	cl14362	DUF5856 superfamily	-	-
DSL-LC05_40	27538	29733	-	Phage P22-like portal protein [uncultured Caudovirales phage]	0.98	0	0.8978	CAB5223077.1	P26744	Portal protein	100	8.97691e-46	cl24922	P22_portal superfamily	-	-
DSL-LC05_41	29730	29978	-	co-chaperonin GroES [uncultured Caudovirales phage]	1	2e-47	0.9146	CAB5223087.1	COG0234	Co-chaperonin GroES (HSP10)	99.91	1.34924e-11	cl09113	cpn10 superfamily	-	-
DSL-LC05_42	29975	30127	-	hypothetical protein UFOVP372_55 [uncultured Caudovirales phage]	0.82	1e-17	1	CAB5223099.1	-
DSL-LC05_43	30127	30288	-	hypothetical protein HOQ58_gp38 [uncultured phage_MedDCM-OCT-S45-C4]	0.88	4e-18	0.8723	YP_009778037.1	-
DSL-LC05_44	30285	30620	-	HNH endonuclease [uncultured phage cr113_1]	0.84	3e-14	0.4021	YP_010112864.1	4H9D_A	HNH endonuclease	98.63
DSL-LC05_45	30782	31015	-	hypothetical protein UFOVP652_12 [uncultured Caudovirales phage]	0.94	1e-34	0.7703	CAB4154536.1	-
DSL-LC05_46	31018	31281	-	hypothetical protein UFOVP839_31 [uncultured Caudovirales phage]	0.96	5e-43	0.869	CAB4166376.1	-			6.79891e-12	cl45235	DUF6321 superfamily	-	-
DSL-LC05_47	31281	32822	-	terminase large subunit [Caudoviricetes sp.]	1	0	0.6841	QSE37225.1	P27753	Probable terminase, large subunit	100
DSL-LC05_48	32822	33277	-	terminase small subunit [Alphaproteobacteria bacterium]	0.84	1e-10	0.3462	MBL0318574.1	PF07141.14	Putative bacteriophage terminase small subunit	99.58
DSL-LC05_49	33492	33857	+	-	-	-	-	-	-
DSL-LC05_50	34018	34158	+	hypothetical protein UFOVP503_19 [uncultured Caudovirales phage]	1	1e-10	0.5918	CAB4146445.1	-
DSL-LC05_51	34185	34487	+	hypothetical protein UFOVP474_76 [uncultured Caudovirales phage]	1	2e-29	0.55	CAB4145949.1	COG5377	Phage-related protein, predicted endonuclease	99.11
DSL-LC05_52	34490	34708	+	-	-	-	-	-	-
DSL-LC05_53	34735	34977	+	hypothetical protein SEA_IWOKEUPLIKEDIS_93 [Mycobacterium phage Iwokeuplikedis]	0.96	2e-31	0.7013	QJD50296.1	-
DSL-LC05_54	34980	35660	+	hypothetical protein UFOVP164_39 [uncultured Caudovirales phage]	0.97	4e-107	0.6682	CAB5238452.1	-
DSL-LC05_55	35663	35863	+	hypothetical protein UFOVP372_6 [uncultured Caudovirales phage]	0.71	7e-06	0.5745	CAB5222430.1	-
DSL-LC05_56	36014	36325	+	hypothetical protein UFOVP372_9 [uncultured Caudovirales phage]	0.94	9e-39	0.8515	CAB5222471.1	P15238	Repressor protein C	98.27
DSL-LC05_57	36438	36665	+	hypothetical protein UFOVP372_10 [uncultured Caudovirales phage]	0.86	2e-35	0.9077	CAB5222486.1	-
DSL-LC05_58	36662	36880	+	hypothetical protein UFOVP274_53 [uncultured Caudovirales phage]	0.98	1e-08	0.5211	CAB4134730.1	-
DSL-LC05_59	37021	37569	-	DNA primase/polymerase, bifunctional, N-terminal [uncultured Caudovirales phage]	0.97	1e-28	0.3889	CAB4140542.1	-
DSL-LC06_1	30	278	+	-	-	-	-	-	-
DSL-LC06_2	429	572	+	-	-	-	-	-	-
DSL-LC06_3	1328	1633	+	-	-	-	-	-	-
DSL-LC06_4	1732	2307	+	methyltransferase domain-containing protein [Hyphomicrobiales bacterium]	0.75	2e-23	0.381	MBI1386226.1	5H02_A	Glycine sarcosine N-methyltransferase	99.52	8.16527e-08	pfam13649	Methyltransf_25	-	cl17173
DSL-LC06_5	2298	3026	+	hypothetical protein [Candidatus Pelagibacter sp.]	0.99	4e-28	0.3244	MAJ58108.1	1PSW_A	ADP-HEPTOSE LPS HEPTOSYLTRANSFERASE II	99.95	3.158e-15	cl10013	Glycosyltransferase_GTB-type superfamily	N	-
DSL-LC06_6	2966	3607	+	FkbM family methyltransferase [Verrucomicrobiota bacterium]	0.7	1e-16	0.3806	NBU68426.1	2PY6_A	Methyltransferase FkbM	99.31	9.61074e-24	cl17173	AdoMet_MTases superfamily	-	-
DSL-LC06_7	3640	4104	+	hypothetical protein UFOVP389_5 [uncultured Caudovirales phage]	0.79	3e-34	0.4754	CAB5223699.1	PF16677.8	DNA-packaging protein gp3	98.84
DSL-LC06_8	4073	4318	-	-	-	-	-	-	-
DSL-LC06_9	4471	4872	+	hypothetical protein [Candidatus Pelagibacter sp.]	0.98	2e-25	0.3969	MAJ58095.1	-
DSL-LC06_10	4869	5477	+	hypothetical protein Unbinned3585contig1000_3 [Prokaryotic dsDNA virus sp.]	0.96	3e-32	0.3814	QDP62435.1	5GVV_A	Glycosyl transferase family 8	99.74
DSL-LC06_11	5477	6418	+	hypothetical protein [Magnetospirillum aberrantis]	0.74	2e-11	0.2918	WP_163680171.1	6P61_C	Glycosyltransferase	99.86
DSL-LC06_12	6408	7331	+	hypothetical protein Unbinned3585contig1000_4 [Prokaryotic dsDNA virus sp.]	0.99	9e-100	0.4921	QDP62436.1	6MGB_A	Capsular polysaccharide export system protein KpsC	99.65
DSL-LC06_13	7322	7678	+	hypothetical protein Unbinned3585contig1000_5 [Prokaryotic dsDNA virus sp.]	0.56	5e-14	0.4925	QDP62437.1	3M7K_A	restriction endonuclease PacI	98.18
DSL-LC06_14	7675	8109	+	HNH endonuclease protein [Rhizobium phage RHph_N3_2]	0.53	2e-08	0.4096	QIG72928.1	-
DSL-LC06_15	8109	8315	+	hypothetical protein [Porticoccaceae bacterium]	0.94	3e-08	0.4531	MAH72470.1	-
DSL-LC06_16	8293	8487	+	hypothetical protein Unbinned3585contig1000_9 [Prokaryotic dsDNA virus sp.]	0.79	6e-12	0.5686	QDP62441.1	-
DSL-LC06_17	8460	9017	+	hypothetical protein [Candidatus Pelagibacter sp.]	0.87	5e-24	0.381	MAJ58096.1	1RO7_B	alpha-2,3/8-sialyltransferase	99.55
DSL-LC06_18	9053	9892	+	hypothetical protein Unbinned3585contig1000_11 [Prokaryotic dsDNA virus sp.]	1	2e-46	0.4393	QDP62443.1	-
DSL-LC06_19	9903	10667	+	-	-	-	-	-	-			4.00825e-08	cl22861	LamG superfamily	-	-
DSL-LC06_20	10679	11242	+	hypothetical protein CBC91_07565 [Rickettsiales bacterium TMED131]	0.96	6e-23	0.3892	OUV75347.1	-
DSL-LC06_21	11327	11755	+	hypothetical protein Unbinned3585contig1000_15 [Prokaryotic dsDNA virus sp.]	1	7e-49	0.6014	QDP62447.1	-
DSL-LC06_22	11778	13124	+	-	-	-	-	-	-
DSL-LC06_23	13124	13456	+	minor tail protein [Gordonia phage GodonK]	0.81	3e-11	0.3778	YP_009821478.1	-
DSL-LC06_24	13538	14791	+	putative terminase large subunit [Prokaryotic dsDNA virus sp.]	1	0	0.6619	QDP62451.1	5OE8_B	Large subunit terminase	100	1.34158e-09	cl40838	Terminase_6 superfamily	-	-
DSL-LC06_25	14791	16365	+	putative portal protein [Prokaryotic dsDNA virus sp.]	0.98	0	0.6228	QDP62452.1	Q24LJ4	Portal protein	100	1.06025e-06	cl19531	Phage_prot_Gp6 superfamily	-	-
DSL-LC06_26	16362	16529	+	-	-	-	-	-	-
DSL-LC06_27	16587	16709	+	hypothetical protein UFOVP405_26 [uncultured Caudovirales phage]	1	2e-08	0.625	CAB4140233.1	-
DSL-LC06_28	16800	17501	+	phage protein GP20 [uncultured Mediterranean phage uvMED]	0.88	8e-47	0.4115	BAQ90861.1	Q38580	Capsid assembly scaffolding protein	99.26
DSL-LC06_29	17531	18379	+	putative major capsid protein [Prokaryotic dsDNA virus sp.]	1	1e-134	0.7021	QDP62457.1	A9CRA7	Major capsid protein	99.96	4.35117e-10	cl22542	P22_CoatProtein superfamily	-	-
DSL-LC06_30	18451	18870	-	HNH endonuclease [Escherichia phage T7]	1	2e-27	0.4214	NP_041994.1	O64175	Putative HNH homing endonuclease	99.93	7.10108e-12	pfam13392	HNH_3	-	cl00083
DSL-LC06_31	18983	19438	+	hypothetical protein Unbinned3585contig1000_26 [Prokaryotic dsDNA virus sp.]	0.98	7e-75	0.7297	QDP62458.1	-
DSL-LC06_32	19445	19894	+	putative mu-like protein [uncultured Mediterranean phage uvMED]	0.98	4e-24	0.4408	BAR32881.1	Q6QGE1	Tail tube terminator protein	99.87
DSL-LC06_33	19894	20163	+	hypothetical protein [Porticoccaceae bacterium]	0.67	4e-06	0.5077	MAH72487.1	-
DSL-LC06_34	20167	20574	+	phage major tail protein 2 [uncultured Mediterranean phage uvMED]	0.94	1e-25	0.4462	BAR32824.1	6TE9_G	Phage major tail protein	99.76
DSL-LC06_35	20574	20867	+	Bacteriophage HK97-gp10, putative tail-component [uncultured Caudovirales phage]	0.73	6e-14	0.4507	CAB5224068.1	PF11114.11	Minor capsid protein	99.68
DSL-LC06_36	20864	21202	+	putative phage tail assembly chaperone [uncultured Mediterranean phage uvMED]	0.99	2e-25	0.4397	BAR33863.1	2OB9_B	Tail assembly chaperone	99.89
DSL-LC06_37	21413	23788	+	tape measure protein [Paracoccus jeotgali]	0.44	5e-47	0.3757	WP_101498341.1	Q6QGE7	Probable tape measure protein	99.65	1.74962e-47	pfam20155	TMP_3	-	cl45527
DSL-LC06_38	23790	24401	+	putative distal tail protein [Prokaryotic dsDNA virus sp.]	0.98	4e-36	0.4049	QDP58104.1	Q6QGE8	Distal tail protein	100
DSL-LC06_39	24401	24979	+	putative baseplate hub protein [Prokaryotic dsDNA virus sp.]	1	4e-54	0.4792	QDP62466.1	7ZHJ_b	Probable baseplate hub protein	99.91
DSL-LC06_40	24979	25464	+	putative glucosamine 6-phosphate N-acetyltransferase [Prokaryotic dsDNA virus sp.]	0.95	7e-23	0.3117	QDP67685.1	2EUI_A	Probable acetyltransferase	99.9	7.62176e-07	cd04301	NAT_SF	-	cl17182
DSL-LC06_41	25464	27869	+	putative baseplate hub protein [Prokaryotic dsDNA virus sp.]	0.62	3e-167	0.5099	QDP67686.1	7ZHJ_b	Probable baseplate hub protein	100	4.54344e-12	cl34810	COG4733 superfamily	NC	-
DSL-LC06_42	27869	28663	+	hypothetical protein Unbinned3585contig1000_37 [Prokaryotic dsDNA virus sp.]	0.98	5e-56	0.4046	QDP62469.1	-
DSL-LC06_43	28665	29327	+	-	-	-	-	-	-
DSL-LC06_44	29347	29799	+	hypothetical protein Tp123DCM190181_34 [Prokaryotic dsDNA virus sp.]	0.99	4e-52	0.604	QDP67689.1	-
DS-LC07_1	1	168	+	-					-
DS-LC07_2	189	3182	+	hypothetical protein S-CBP1_0035 [Synechococcus phage S-CBP1]	1	0	0.645	YP_009103195.1	O64046	Probable tape measure protein	98.71	2.05997e-07	cl43493	FlgJ superfamily	NC	-
DS-LC07_3	3179	7393	+	internal virion protein [Synechococcus phage S-CBP1]	1	0	0.6371	YP_009103196.1	-
DS-LC07_4	7402	10326	+	tail fiber protein [Synechococcus phage S-CBP1]	0.98	2e-134	0.5163	YP_009103197.1	P13390	L-shaped tail fiber protein	99.43	1.81733e-06	cl44509	Phage_T7_tail superfamily	C	-
DS-LC07_5	10515	10886	+	lysozyme [Synechococcus phage S-EIVl]	0.8	6e-30	0.5556	AHV82128.1	-
DS-LC07_6	10913	11110	+	hypothetical protein S-CBP1_0039 [Synechococcus phage S-CBP1]	1	2e-36	0.9385	YP_009103199.1	-
DS-LC07_7	11116	12084	+	lysozyme [Synechococcus phage S-CBP3]	0.99	0	0.8193	YP_009103493.1	3ERV_A	putative C39-like peptidase	99.56	1.16886e-23	cl43493	FlgJ superfamily	N	-
DS-LC07_8	12077	12481	+	hypothetical protein [Novosphingobium sp. KACC 22771]	0.85	3e-12	0.3761	WP_274173155.1	-
DS-LC07_9	12481	12726	+	hypothetical protein S-CBP1_0041 [Synechococcus phage S-CBP1]	1	3e-25	0.5679	YP_009103201.1	PF10805.11	Protein of unknown function (DUF2730)	98.03
DS-LC07_10	12719	12973	+	terminase small subunit [Synechococcus phage S-CBP1]	0.92	5e-41	0.7821	YP_009103202.1	P10309	DNA maturase A	99.86	1.20546e-39	cl10319	PHA01735 superfamily	-	-
DS-LC07_11	12954	13208	+	hypothetical protein S-CBP1_0043 [Synechococcus phage S-CBP1]	1	3e-38	0.8095	YP_009103203.1	-
DS-LC07_12	13280	13555	+	HNH endonuclease [Synechococcus phage S-CBP3]	0.98	2e-51	0.8889	YP_009822281.1	4OGE_A	HNH endonuclease domain protein	98.66	3.29494e-12	cd00085	HNHc	-	cl00083
DS-LC07_13	13558	13923	+	hypothetical protein S-CBP1_0045 [Synechococcus phage S-CBP1]	0.98	5e-23	0.4504	YP_009103205.1	-
DS-LC07_14	13923	15581	+	hypothetical protein HOV28_gp01 [Synechococcus phage S-B28]	0.66	1e-86	0.4507	YP_009820933.1	-
DS-LC07_15	15581	15880	+	hypothetical protein S-CBP1_0047 [Synechococcus phage S-CBP1]	1	1e-34	0.596		-
DS-LC07_16	15949	17688	+	terminase large subunit [Synechococcus phage S-CBP1]	0.99	0	0.9272	YP_009103209.1	8DGC_E	Terminase, large subunit	100	0	NF033889	termin_lrg_T7	-	cl41500
DS-LC07_17	17972	18154	+	hypothetical protein HOV40_gp03 [Synechococcus phage S-CBP4]	1	3e-07	0.5	YP_009822187.1	-
DS-LC07_18	18154	18801	+	thymidylate synthase [Synechococcus phage S-CBP1]	0.97	8e-127	0.8143	YP_009103210.1	2CFA_B	THYMIDYLATE SYNTHASE	100	1.08498e-59	cl42216	ThyX superfamily	-	-
DS-LC07_19	18807	19124	+	hypothetical protein [Synechococcus phage S-SRP01]	0.96	3e-44	0.7255	QPD06419.1	-
DS-LC07_20	20000	20206	+	-	-	-	-	-	-
DS-LC07_21	20261	20479	+	hypothetical protein S-CBP1_0001 [Synechococcus phage S-CBP1]	0.9	3e-17	0.6308	YP_009103162.1	-
DS-LC07_22	20476	20625	+	-					-
DS-LC07_23	20666	20845	+	-	-	-	-	-	-
DS-LC07_24	20872	21450	+	hypothetical protein S-CBP1_0005 [Synechococcus phage S-CBP1]	0.98	9e-63	0.5737	YP_009103166.1	PF07275.14	Antirestriction protein (ArdA)	98.63
DS-LC07_25	21450	21674	+	-	-	-	-	-	-	-
DS-LC07_26	21677	21832	+	-	-	-	-	-	-
DS-LC07_27	21854	22102	+	-	-	-	-	-	-
DS-LC07_28	22102	22281	+	hypothetical protein [Synechococcus phage S-SRP01]	0.98	5e-08	0.431	QPD06422.1	-
DS-LC07_29	22278	22445	+	-					-
DS-LC07_30	22445	22615	+	-	-	-	-	-	-
DS-LC07_31	22615	22779	+	hypothetical protein HOV40_gp47 [Synechococcus phage S-CBP4]	1	6e-28	0.9074	YP_009822229.1	-
DS-LC07_32	22781	23086	+	hypothetical protein S-CBP1_0010 [Synechococcus phage S-CBP1]	1	5e-50	0.7282	YP_009103171.1	-
DS-LC07_33	23086	23223	+	hypothetical protein EV06_1507 [Prochlorococcus sp. MIT 0602]	0.82	5e-06	0.5676	KGG14993.1	-
DS-LC07_34	23227	25566	+	RNA polymerase [Synechococcus phage S-CBP1]	1	0	0.7718	YP_009103174.1	P00573	T7 RNA polymerase	100	0	PHA00452	PHA00452	-	cl42978
DS-LC07_35	25566	26144	+	Gp2.5-like ssDNA binding protein and ssDNA annealing protein [Synechococcus phage S-CBP1]	0.99	3e-100	0.7696	YP_009103175.1	P03696	Single-stranded DNA-binding protein	99.93
DS-LC07_36	26144	26497	+	endonuclease [Synechococcus phage S-CBP1]	1	3e-77	0.9402	YP_009103176.1	PF05367.14	Phage endonuclease I	99.89	4.16008e-66	cd22324	Endonuclease_I	-	cl40440
DS-LC07_37	26485	26631	+	hypothetical protein S-CBP3_0031 [Synechococcus phage S-CBP3]	1	1e-16	0.75	YP_009103518.1	-
DS-LC07_38	26631	26840	+	hypothetical protein S-CBP3_0032 [Synechococcus phage S-CBP3]	1	1e-29	0.7536	YP_009103519.1	-
DS-LC07_39	26797	28371	+	DNA primase/helicase [Synechococcus phage S-CBP1]	0.99	0	0.8324	YP_009103177.1	P20315	DNA helicase/primase	100	6.57093e-93	cd19483	RecA-like_Gp4D_helicase	-	cl38936
DS-LC07_40	28498	29016	+	DnaQ-like exonuclease [Synechococcus phage S-SBP1]	0.98	7e-85	0.6864	QJQ82581.1	7SXQ_B	Apicoplast DNA polymerase	99.26	7.34245e-07	cl10012	DnaQ_like_exo superfamily	C	-
DS-LC07_41	28977	30257	+	DNA polymerase [Cyanophage S-CBP1]	0.99	0	0.7801	ABU50233.1	4XVK_A	DNA polymerase nu	100	2.5442e-122	cl02626	DNA_pol_A superfamily	-	-
DS-LC07_42	30406	31173	+	exonuclease [Synechococcus phage S-CBP1]	1	3e-144	0.7725	YP_009103178.1	P00638	Exonuclease	100	1.34632e-86	cl33674	PHA00439 superfamily	-	-
DS-LC07_43	31285	31584	+	nucleotide kinase [Synechococcus phage S-CBP3]	1	2e-52	0.7879	YP_009103522.1	P03781	Nucleotide kinase gp1.7	99.59	5.13793e-15	pfam11753	DUF3310	-	cl13237
DS-LC07_44	31562	31855	+	nucleotide pyrophosphohydrolase [Synechococcus phage S-CBP1]	1	8e-57	0.8557	YP_009103180.1	3NL9_A	putative NTP pyrophosphohydrolase	99.83	2.36438e-16	cl16941	NTP-PPase superfamily	N	-
DS-LC07_45	31857	33236	+	ribonucleotide reductase [Synechococcus phage S-CBP4]	0.98	0	0.8203	YP_009822219.1	7URG_B	Ribonucleotide reductase	100	1.80636e-15	cl38938	RNR_PFL superfamily	C	-
DS-LC07_46	33233	33943	+	ribonucleotide reductase class Ia beta subunit [Synechococcus phage S-CBP3]	1	5e-143	0.8277	YP_009103525.1	PF00268.24	Ribonucleotide reductase, small chain	98.92
DS-LC07_47	33936	34217	+	endonuclease VII [Escherichia phage IMM-002]	0.84	4e-21	0.5366	YP_009812836.1	PF02945.18	Recombination endonuclease VII	99.57	1.58272e-20	pfam02945	Endonuclease_7	-	cl40835
DS-LC07_48	34210	34386	+	hypothetical protein S-CBP3_0040 [Synechococcus phage S-CBP3]	0.98	6e-24	0.7719	YP_009103526.1	-
DS-LC07_49	34376	35275	+	head-to-tail connector [Synechococcus phage S-SRP01]	0.53	1e-27	0.457	QPD06449.1	-
DS-LC07_50	35275	36900	+	portal protein [Synechococcus sp. AH-551-A10]	0.94	0	0.6842	WP_272152921.1	Q7Y2D5	Portal protein	100	3.78361e-71	cl19541	Head-tail_con superfamily	-	-
DS-LC07_51	36938	37054	+	hypothetical protein [Gammaproteobacteria bacterium]	0.86	1e-07	0.7273	MCH2668981.1	-
DS-LC07_52	37032	37790	+	capsid assembly protein [Synechococcus phage S-SRP01]	0.98	1e-77	0.5367	QPD06451.1	P03716	Capsid assembly scaffolding protein	99.93	7.75493e-06	cl14192	Phage_T7_Capsid superfamily	N	-
DS-LC07_53	37790	37963	+	high light inducible protein [Synechococcus phage S-CBP4]	0.98	3e-25	0.8214	YP_009103794.1	7Y5E_8N	complex, PHOTOSYNTHESIS	98.53	2.42219e-12	cl10424	PHA02337 superfamily	-	-
DS-LC07_54	37994	38242	+	hypothetical protein CYZG_00052 [Cyanophage KBS-P-1A]	1	9e-46	0.9146	YP_007676373.1	-			1.65892e-22	pfam19846	DUF6321	-	cl45235
DS-LC07_55	38243	38392	+	hypothetical protein SWVG_00055 [Synechococcus phage S-RIP1]	0.97	7e-19	0.875	YP_007676484.1	-
DS-LC07_56	38477	38773	+	septal ring lytic transglycosylase RlpA family protein [Ignavibacteria bacterium]	1	1e-54	0.8469	MBM4179661.1	COG0797	Rare lipoprotein A	99.88	4.71718e-40	cd22268	DPBB_RlpA-like	-	cl41724
DS-LC07_57	38778	39857	+	photosystem II D1 [Synechococcus phage S-RIP2]	1	0	0.9109	YP_007673164.1	5B66_A	Photosystem II protein D1	100	0	cl08220	Photo_RC superfamily	-	-
DS-LC07_58	39860	40039	+	-	-	-	-	-	-
DS-LC07_59	40203	41222	+	major capsid protein [uncultured Mediterranean phage uvMED]	1	0	0.8083	BAR33389.1	3J7W_F	Major capsid protein 10A	99.97	2.13102e-21	cl21666	PHA02004 superfamily	-	-
DS-LC07_60	41238	41567	+	hypothetical protein [bacterium]	1	4e-46	0.7706	NBS70090.1	-
DS-LC07_61	41579	41851	+	hypothetical protein [bacterium]	0.98	2e-39	0.7979	NBS70091.1	-
DS-LC07_62	41915	42574	+	tail tubular protein A [Synechococcus phage S-CBP1]	0.95	4e-83	0.6143	YP_009103192.1	6R21_U	Tail tubular protein gp11	100	2.19373e-45	cl10205	Tube superfamily	-	-
DS-LC07_63	42571	45039	+	tail tubular protein B [Synechococcus phage S-CBP1]	0.99	0	0.6494	YP_009103193.1	P03747	Tail tubular protein gp12	100
DS-LC07_64	45042	45797	+	hypothetical protein S-CBP1_0034 [Synechococcus phage S-CBP1]	0.98	1e-97	0.6522	YP_009103194.1	7EY7_C	Internal virion protein gp14	98.25

## Sheet: S3
DSL phages	Related UVIG	Taxon_oid	Scaffold_oid	Coordinates ('whole' if the UViG is the entire contig)	Ecosystem classification	vOTU	Length	Topology	geNomad score	Confidence	Estimated completeness	Estimated contamination	MIUViG quality	Gene content (total genes;cds;tRNA;geNomad marker)	Taxonomic classification	Taxonomic classification method	Host taxonomy prediction	Host prediction method	Sequence origin (doi)
DSL-LC01	IMGVR_UViG_3300032213_001988	3300032213	Ga0335248_1064644	whole	Environmental;Aquatic;Freshwater;Lake	vOTU_02047353	131518	Direct terminal repeat	0.9781	High-confidence	100	4.95	High-quality	166;166;0;83	r__Duplodnaviria;k__Heunggongvirae;p__Uroviricota;c__Caudoviricetes;;;;	geNomad	;;;;;;		geNomad v1.1.0 (10.5281/zenodo.7015982)
DSL-LC01	IMGVR_UViG_3300033981_001953	3300033981	Ga0334982_0000012	whole	Environmental;Aquatic;Freshwater;Lake	vOTU_06243831	126897	Linear	0.9737	High-confidence	95.08	0	High-quality	181;179;2;97	r__Duplodnaviria;k__Heunggongvirae;p__Uroviricota;c__Caudoviricetes;;;;	geNomad	;;;;;;		geNomad v1.1.0 (10.5281/zenodo.7015982)
DSL-LC01	IMGVR_UViG_3300034061_005656	3300034061	Ga0334987_0000017	whole	Environmental;Aquatic;Freshwater;Lake	vOTU_06283520	139082	Direct terminal repeat	0.9676	High-confidence	100	0	High-quality	174;173;1;72	r__Duplodnaviria;k__Heunggongvirae;p__Uroviricota;c__Caudoviricetes;;;;	geNomad	;;;;;;		geNomad v1.1.0 (10.5281/zenodo.7015982)
DSL-LC01	IMGVR_UViG_3300034106_004527	3300034106	Ga0335036_0000015	whole	Environmental;Aquatic;Freshwater;Lake	vOTU_06346985	148214	Linear	0.9754	High-confidence	100	0	High-quality	195;194;1;77	r__Duplodnaviria;k__Heunggongvirae;p__Uroviricota;c__Caudoviricetes;;;;	geNomad	;;;;;;		geNomad v1.1.0 (10.5281/zenodo.7015982)
DSL-LC01	IMGVR_UViG_3300034112_002351	3300034112	Ga0335066_0000011	whole	Environmental;Aquatic;Freshwater;Lake	vOTU_06243831	129018	Linear	0.9742	High-confidence	96.67	0	High-quality	185;183;2;101	r__Duplodnaviria;k__Heunggongvirae;p__Uroviricota;c__Caudoviricetes;;;;	geNomad	;;;;;;		geNomad v1.1.0 (10.5281/zenodo.7015982)
DSL-LC01	IMGVR_UViG_3300034200_001646	3300034200	Ga0335065_0000009	whole	Environmental;Aquatic;Freshwater;Lake	vOTU_06346985	148061	Linear	0.9718	High-confidence	100	0	High-quality	193;192;1;76	r__Duplodnaviria;k__Heunggongvirae;p__Uroviricota;c__Caudoviricetes;;;;	geNomad	;;;;;;		geNomad v1.1.0 (10.5281/zenodo.7015982)
DSL-LC01	IMGVR_UViG_3300035662_000004	3300035662	Ga0335018_0000044	whole	Environmental;Aquatic;Freshwater;Lake	vOTU_06243831	116518	Linear	0.9728	High-confidence	87.29	0	Genome fragment	159;157;2;83	r__Duplodnaviria;k__Heunggongvirae;p__Uroviricota;c__Caudoviricetes;;;;	geNomad	;;;;;;
DSL-LC01	IMGVR_UViG_3300037507_003660	3300037507	Ga0335015_0000061	whole	Environmental;Aquatic;Freshwater;Lake	vOTU_06243831	116518	Linear	0.9728	High-confidence	87.29	0	Genome fragment	159;157;2;83	r__Duplodnaviria;k__Heunggongvirae;p__Uroviricota;c__Caudoviricetes;;;;	geNomad	;;;;;;		geNomad v1.1.0 (10.5281/zenodo.7015982)
DSL-LC01	IMGVR_UViG_3300037517_002797	3300037517	Ga0335042_0000020	whole	Environmental;Aquatic;Freshwater;Lake	vOTU_06346985	147993	Direct terminal repeat	0.9763	High-confidence	100	0	High-quality	194;193;1;76	r__Duplodnaviria;k__Heunggongvirae;p__Uroviricota;c__Caudoviricetes;;;;	geNomad	;;;;;;		geNomad v1.1.0 (10.5281/zenodo.7015982)
DSL-LC01	IMGVR_UViG_3300037517_003465	3300037517	Ga0335042_0000032	whole	Environmental;Aquatic;Freshwater;Lake	vOTU_06243831	116518	Linear	0.9728	High-confidence	87.29	0	Genome fragment	159;157;2;83	r__Duplodnaviria;k__Heunggongvirae;p__Uroviricota;c__Caudoviricetes;;;;	geNomad	;;;;;;		geNomad v1.1.0 (10.5281/zenodo.7015982)
DSL-LC01	IMGVR_UViG_3300042298_002622	3300042298	Ga0453167_0000022	whole	Environmental;Aquatic;Freshwater;Lake	vOTU_06243831	129018	Linear	0.9774	High-confidence	96.67	0	High-quality	186;184;2;101	r__Duplodnaviria;k__Heunggongvirae;p__Uroviricota;c__Caudoviricetes;;;;	geNomad	;;;;;;		geNomad v1.1.0 (10.5281/zenodo.7015982)
DSL-LC01	IMGVR_UViG_3300042298_003135	3300042298	Ga0453167_0000011	whole	Environmental;Aquatic;Freshwater;Lake	vOTU_06346985	147993	Direct terminal repeat	0.9746	High-confidence	100	0	High-quality	194;193;1;76	r__Duplodnaviria;k__Heunggongvirae;p__Uroviricota;c__Caudoviricetes;;;;	geNomad	;;;;;;		geNomad v1.1.0 (10.5281/zenodo.7015982)
DSL-LC01	IMGVR_UViG_3300042321_002258	3300042321	Ga0453905_0000009	whole	Environmental;Aquatic;Freshwater;Lake	vOTU_06346985	148132	Linear	0.9754	High-confidence	100	0	High-quality	194;193;1;77	r__Duplodnaviria;k__Heunggongvirae;p__Uroviricota;c__Caudoviricetes;;;;	geNomad	;;;;;;		geNomad v1.1.0 (10.5281/zenodo.7015982)
DSL-LC01	IMGVR_UViG_3300042860_003921	3300042860	Ga0453081_0000050	whole	Environmental;Aquatic;Freshwater;Lake	vOTU_06243831	129817	Direct terminal repeat	0.9707	High-confidence	100	0	High-quality	185;183;2;96	r__Duplodnaviria;k__Heunggongvirae;p__Uroviricota;c__Caudoviricetes;;;;	geNomad	;;;;;;		geNomad v1.1.0 (10.5281/zenodo.7015982)
DSL-LC01	IMGVR_UViG_3300042924_006216	3300042924	Ga0453131_0000017	whole	Environmental;Aquatic;Freshwater;Lake	vOTU_06346985	147948	Direct terminal repeat	0.9731	High-confidence	100	0	High-quality	193;192;1;76	r__Duplodnaviria;k__Heunggongvirae;p__Uroviricota;c__Caudoviricetes;;;;	geNomad	;;;;;;		geNomad v1.1.0 (10.5281/zenodo.7015982)
DSL-LC01	IMGVR_UViG_3300044619_001805	3300044619	Ga0453746_0000009	whole	Environmental;Aquatic;Freshwater;Lake	vOTU_06346985	144833	Linear	0.9761	High-confidence	100	0	High-quality	187;186;1;76	r__Duplodnaviria;k__Heunggongvirae;p__Uroviricota;c__Caudoviricetes;;;;	geNomad	;;;;;;		geNomad v1.1.0 (10.5281/zenodo.7015982)
DSL-LC01	IMGVR_UViG_3300044733_004079	3300044733	Ga0453721_0000017	whole	Environmental;Aquatic;Freshwater;Lake	vOTU_06346985	147342	Linear	0.9735	High-confidence	100	0	High-quality	194;193;1;76	r__Duplodnaviria;k__Heunggongvirae;p__Uroviricota;c__Caudoviricetes;;;;	geNomad	;;;;;;		geNomad v1.1.0 (10.5281/zenodo.7015982)
DSL-LC01	IMGVR_UViG_3300044733_004038	3300044733	Ga0453721_0000027	whole	Environmental;Aquatic;Freshwater;Lake	vOTU_06243831	131575	Direct terminal repeat	0.9745	High-confidence	100	0	High-quality	188;186;2;101	r__Duplodnaviria;k__Heunggongvirae;p__Uroviricota;c__Caudoviricetes;;;;	geNomad	;;;;;;		geNomad v1.1.0 (10.5281/zenodo.7015982)
DSL-LC04	IMGVR_UViG_3300032318_001383	3300032318	Ga0335325_10059629	whole	Environmental;Aquatic;Freshwater;Lake	vOTU_06020890	51918	Linear	0.9773	High-confidence	85.06	0	Genome fragment	65;65;0;44	r__Duplodnaviria;k__Heunggongvirae;p__Uroviricota;c__Caudoviricetes;;;;	geNomad	;;;;;;		geNomad v1.1.0 (10.5281/zenodo.7015982)
DSL-LC04	IMGVR_UViG_3300031758_000066	3300031758	Ga0315907_10000394	whole	Environmental;Aquatic;Freshwater;Lake	vOTU_01842188	63733	Direct terminal repeat	0.9714	High-confidence	100	0	High-quality	92;92;0;68	r__Duplodnaviria;k__Heunggongvirae;p__Uroviricota;c__Caudoviricetes;;;;	geNomad	;;;;;;
DSL-LC04	IMGVR_UViG_3300008116_000037	3300008116	Ga0114350_1000052	whole	Environmental;Aquatic;Freshwater;Lake	vOTU_01842188	63279	Linear	0.9728	High-confidence	100	0	High-quality	94;94;0;69	r__Duplodnaviria;k__Heunggongvirae;p__Uroviricota;c__Caudoviricetes;;;;	geNomad	;;;;;;
DSL-LC04	IMGVR_UViG_3300008120_000035	3300008120	Ga0114355_1000071	whole	Environmental;Aquatic;Freshwater;Lake	vOTU_01842188	63716	Direct terminal repeat	0.9736	High-confidence	100	0	High-quality	94;94;0;69	r__Duplodnaviria;k__Heunggongvirae;p__Uroviricota;c__Caudoviricetes;;;;	geNomad	;;;;;;
DSL-LC04	IMGVR_UViG_3300008259_000024	3300008259	Ga0114841_1000058	whole	Environmental;Aquatic;Freshwater;Lake	vOTU_01842188	63720	Direct terminal repeat	0.975	High-confidence	100	0	High-quality	94;94;0;69	r__Duplodnaviria;k__Heunggongvirae;p__Uroviricota;c__Caudoviricetes;;;;	geNomad	;;;;;;
DSL-LC04	IMGVR_UViG_3300008450_000034	3300008450	Ga0114880_1000042	whole	Environmental;Aquatic;Freshwater;Lake	vOTU_01842188	63720	Direct terminal repeat	0.9739	High-confidence	100	0	High-quality	94;94;0;69	r__Duplodnaviria;k__Heunggongvirae;p__Uroviricota;c__Caudoviricetes;;;;	geNomad	;;;;;;
DSL-LC04	IMGVR_UViG_3300008451_000007	3300008451	Ga0114881_100007	whole	Environmental;Aquatic;Freshwater;Lake	vOTU_01842188	63606	Linear	0.9733	High-confidence	100	0	High-quality	94;94;0;69	r__Duplodnaviria;k__Heunggongvirae;p__Uroviricota;c__Caudoviricetes;;;;	geNomad	;;;;;;
DSL-LC04	IMGVR_UViG_3300031857_000162	3300031857	Ga0315909_10000325	whole	Environmental;Aquatic;Freshwater;Lake	vOTU_01842188	63733	Direct terminal repeat	0.9763	High-confidence	100	0	High-quality	92;92;0;69	r__Duplodnaviria;k__Heunggongvirae;p__Uroviricota;c__Caudoviricetes;;;;	geNomad	;;;;;;
DSL-LC04	IMGVR_UViG_3300031951_000143	3300031951	Ga0315904_10000479	whole	Environmental;Aquatic;Freshwater;Lake	vOTU_01842188	63648	Direct terminal repeat	0.9751	High-confidence	100	0	High-quality	92;92;0;69	r__Duplodnaviria;k__Heunggongvirae;p__Uroviricota;c__Caudoviricetes;;;;	geNomad	;;;;;;
DSL-LC04	IMGVR_UViG_3300031963_000138	3300031963	Ga0315901_10000413	whole	Environmental;Aquatic;Freshwater;Lake	vOTU_01842188	63648	Direct terminal repeat	0.9732	High-confidence	100	0	High-quality	92;92;0;69	r__Duplodnaviria;k__Heunggongvirae;p__Uroviricota;c__Caudoviricetes;;;;	geNomad	;;;;;;
DSL-LC04	IMGVR_UViG_3300032050_000123	3300032050	Ga0315906_10000480	whole	Environmental;Aquatic;Freshwater;Lake	vOTU_01842188	63845	Linear	0.9744	High-confidence	100	0	High-quality	92;92;0;69	r__Duplodnaviria;k__Heunggongvirae;p__Uroviricota;c__Caudoviricetes;;;;	geNomad	;;;;;;
DSL-LC04	IMGVR_UViG_3300032093_000126	3300032093	Ga0315902_10000544	whole	Environmental;Aquatic;Freshwater;Lake	vOTU_01842188	63648	Direct terminal repeat	0.9751	High-confidence	100	0	High-quality	92;92;0;69	r__Duplodnaviria;k__Heunggongvirae;p__Uroviricota;c__Caudoviricetes;;;;	geNomad	;;;;;;
DSL-LC04	IMGVR_UViG_3300032116_000181	3300032116	Ga0315903_10000423	whole	Environmental;Aquatic;Freshwater;Lake	vOTU_01842188	63733	Direct terminal repeat	0.9759	High-confidence	100	0	High-quality	91;91;0;68	r__Duplodnaviria;k__Heunggongvirae;p__Uroviricota;c__Caudoviricetes;;;;	geNomad	;;;;;;
DSL-LC02, DSL-LC03	IMGVR_UViG_3300021962_000001	3300021962	Ga0222713_10000018	whole	Environmental;Aquatic;Marine;Unclassified	vOTU_03996853	180797	Direct terminal repeat	0.9809	High-confidence	100	0	High-quality	266;254;12;194	r__Duplodnaviria;k__Heunggongvirae;p__Uroviricota;c__Caudoviricetes;;;;	geNomad	;;;;;;
DSL-LC02, DSL-LC03	IMGVR_UViG_3300024496_000011	3300024496	Ga0255151_1000002	whole	Environmental;Aquatic;Freshwater;River	vOTU_00498492	198603	Linear	0.9773	High-confidence	94.13	0	High-quality	279;268;11;219	r__Duplodnaviria;k__Heunggongvirae;p__Uroviricota;c__Caudoviricetes;;f__Kyanoviridae;;	vOTU consensus	;;;;;;
DSL-LC02, DSL-LC03	IMGVR_UViG_3300026455_000005	3300026455	Ga0255155_1000001	whole	Environmental;Aquatic;Freshwater;River	vOTU_00498459	238108	Linear	0.9761	High-confidence	91.15	0	High-quality	321;307;14;254	r__Duplodnaviria;k__Heunggongvirae;p__Uroviricota;c__Caudoviricetes;;;;	geNomad	;;;;;;
DSL-LC02, DSL-LC03	IMGVR_UViG_3300021961_000022	3300021961	Ga0222714_10000028	whole	Environmental;Aquatic;Marine;Unclassified	vOTU_03996853	180803	Direct terminal repeat	0.9804	High-confidence	100	0	High-quality	266;254;12;194	r__Duplodnaviria;k__Heunggongvirae;p__Uroviricota;c__Caudoviricetes;;;;	geNomad	;;;;;;
DSL-LC02, DSL-LC03	IMGVR_UViG_3300021963_000029	3300021963	Ga0222712_10000032	whole	Environmental;Aquatic;Marine;Unclassified	vOTU_03996853	180814	Linear	0.9812	High-confidence	100	0	High-quality	266;254;12;194	r__Duplodnaviria;k__Heunggongvirae;p__Uroviricota;c__Caudoviricetes;;;;	geNomad	;;;;;;
DSL-LC02, DSL-LC03	IMGVR_UViG_3300022752_000014	3300022752	Ga0214917_10000005	whole	Environmental;Aquatic;Freshwater;Lake	vOTU_04106477	250224	Linear	0.9772	High-confidence	100	0	High-quality	335;323;12;282	r__Duplodnaviria;k__Heunggongvirae;p__Uroviricota;c__Caudoviricetes;;;;	geNomad	;;;;;;
DSL-LC02, DSL-LC03	IMGVR_UViG_3300024356_000008	3300024356	Ga0255169_1000016	whole	Environmental;Aquatic;Freshwater;River	vOTU_00498459	250084	Linear	0.9769	High-confidence	95.74	0	High-quality	328;314;14;262	r__Duplodnaviria;k__Heunggongvirae;p__Uroviricota;c__Caudoviricetes;;;;	geNomad	;;;;;;
DSL-LC02, DSL-LC03	IMGVR_UViG_3300007735_000804	3300007735	Ga0104988_11027	whole	Environmental;Aquatic;Freshwater;Lake	vOTU_01756807	213274	Linear	0.9794	High-confidence	99.81	0	High-quality	301;288;13;246	r__Duplodnaviria;k__Heunggongvirae;p__Uroviricota;c__Caudoviricetes;;;;	geNomad	;;;;;;
DSL-LC02, DSL-LC03	IMGVR_UViG_3300008120_000060	3300008120	Ga0114355_1000130	whole	Environmental;Aquatic;Freshwater;Lake	vOTU_01195163	226912	Linear	0.9767	High-confidence	100	0	High-quality	329;317;12;263	r__Duplodnaviria;k__Heunggongvirae;p__Uroviricota;c__Caudoviricetes;;;;	geNomad	;;;;;;
DSL-LC02, DSL-LC03	IMGVR_UViG_3300031784_000002	3300031784	Ga0315899_10000023	whole	Environmental;Aquatic;Freshwater;Lake	vOTU_01191523	235939	Linear	0.9761	High-confidence	100	0	High-quality	343;323;20;260	r__Duplodnaviria;k__Heunggongvirae;p__Uroviricota;c__Caudoviricetes;;;;	geNomad	;;;;;;
DSL-LC02, DSL-LC03	IMGVR_UViG_3300031784_000005	3300031784	Ga0315899_10000028	whole	Environmental;Aquatic;Freshwater;Lake	vOTU_01821053	217673	Linear	0.9759	High-confidence	100	1.81	High-quality	325;297;28;239	r__Duplodnaviria;k__Heunggongvirae;p__Uroviricota;c__Caudoviricetes;;;;	geNomad	;;;;;;
DSL-LC02, DSL-LC03	IMGVR_UViG_3300031784_000006	3300031784	Ga0315899_10000034	whole	Environmental;Aquatic;Freshwater;Lake	vOTU_01814079	210722	Linear	0.9768	High-confidence	97.93	0	High-quality	308;285;23;238	r__Duplodnaviria;k__Heunggongvirae;p__Uroviricota;c__Caudoviricetes;;;;	geNomad	;;;;;;
DSL-LC02, DSL-LC03	IMGVR_UViG_3300031787_000005	3300031787	Ga0315900_10000051	whole	Environmental;Aquatic;Freshwater;Lake	vOTU_03957329	198249	Linear	0.9797	High-confidence	94.21	0	High-quality	282;270;12;223	r__Duplodnaviria;k__Heunggongvirae;p__Uroviricota;c__Caudoviricetes;;;;	geNomad	;;;;;;
DSL-LC02, DSL-LC03	IMGVR_UViG_3300031857_000007	3300031857	Ga0315909_10000010	whole	Environmental;Aquatic;Freshwater;Lake	vOTU_01821053	248608	Linear	0.974	High-confidence	100	0	High-quality	367;337;30;272	r__Duplodnaviria;k__Heunggongvirae;p__Uroviricota;c__Caudoviricetes;;;;	geNomad	;;;;;;
DSL-LC02, DSL-LC03	IMGVR_UViG_3300031951_000012	3300031951	Ga0315904_10000043	whole	Environmental;Aquatic;Freshwater;Lake	vOTU_01821053	194996	Linear	0.9755	High-confidence	92.11	0	High-quality	278;268;10;212	r__Duplodnaviria;k__Heunggongvirae;p__Uroviricota;c__Caudoviricetes;;;;	geNomad	;;;;;;
DSL-LC02, DSL-LC03	IMGVR_UViG_3300031963_000005	3300031963	Ga0315901_10000020	whole	Environmental;Aquatic;Freshwater;Lake	vOTU_01821053	215400	Linear	0.9755	High-confidence	100	0	High-quality	319;291;28;233	r__Duplodnaviria;k__Heunggongvirae;p__Uroviricota;c__Caudoviricetes;;;;	geNomad	;;;;;;
DSL-LC02, DSL-LC03	IMGVR_UViG_3300032093_000005	3300032093	Ga0315902_10000025	whole	Environmental;Aquatic;Freshwater;Lake	vOTU_01195163	236738	Linear	0.9751	High-confidence	100	0	High-quality	334;323;11;267	r__Duplodnaviria;k__Heunggongvirae;p__Uroviricota;c__Caudoviricetes;;;;	geNomad	;;;;;;
DSL-LC02, DSL-LC03	IMGVR_UViG_3300032093_000011	3300032093	Ga0315902_10000053	whole	Environmental;Aquatic;Freshwater;Lake	vOTU_03957329	184987	Linear	0.9791	High-confidence	87.9	0	Genome fragment	277;265;12;220	r__Duplodnaviria;k__Heunggongvirae;p__Uroviricota;c__Caudoviricetes;;;;	geNomad	;;;;;;
DSL-LC02, DSL-LC03	IMGVR_UViG_3300032116_000009	3300032116	Ga0315903_10000028	whole	Environmental;Aquatic;Freshwater;Lake	vOTU_01194348	225761	Linear	0.9774	High-confidence	100	0	High-quality	301;270;31;224	r__Duplodnaviria;k__Heunggongvirae;p__Uroviricota;c__Caudoviricetes;;;;	geNomad	;;;;;;
DSL-LC02, DSL-LC03	IMGVR_UViG_3300032116_000010	3300032116	Ga0315903_10000032	whole	Environmental;Aquatic;Freshwater;Lake	vOTU_01821053	216017	Direct terminal repeat	0.9758	High-confidence	100	0	High-quality	322;294;28;235	r__Duplodnaviria;k__Heunggongvirae;p__Uroviricota;c__Caudoviricetes;;;;	geNomad	;;;;;;
DSL-LC02, DSL-LC03	IMGVR_UViG_3300032116_000014	3300032116	Ga0315903_10000040	whole	Environmental;Aquatic;Freshwater;Lake	vOTU_01195163	196545	Linear	0.9764	High-confidence	91.79	0	High-quality	302;291;11;238	r__Duplodnaviria;k__Heunggongvirae;p__Uroviricota;c__Caudoviricetes;;;;	geNomad	;;;;;;
DSL-LC02, DSL-LC03	IMGVR_UViG_3300035676_000001	3300035676	Ga0316623_00000001	whole	Environmental;Terrestrial;Soil;Wetlands	vOTU_06203012	208535	Linear	0.9791	High-confidence	94.83	0	High-quality	308;295;11;244	r__Duplodnaviria;k__Heunggongvirae;p__Uroviricota;c__Caudoviricetes;;;;	geNomad	;;;;;;
DSL-LC02, DSL-LC03	IMGVR_UViG_3300035703_000005	3300035703	Ga0310140_0000077	whole	Environmental;Aquatic;Deep subsurface;Shale gas reservoir	vOTU_06604426	248835	Linear	0.9755	High-confidence	100	0	High-quality	424;390;30;268	r__Duplodnaviria;k__Heunggongvirae;p__Uroviricota;c__Caudoviricetes;;;;	geNomad	;;;;;;
DSL-LC02, DSL-LC03	IMGVR_UViG_3300035703_000006	3300035703	Ga0310140_0000078	whole	Environmental;Aquatic;Deep subsurface;Shale gas reservoir	vOTU_02427681	247112	Linear	0.9763	High-confidence	100	0	High-quality	374;345;28;248	r__Duplodnaviria;k__Heunggongvirae;p__Uroviricota;c__Caudoviricetes;;;;	geNomad	;;;;;;
DSL-LC02, DSL-LC03	IMGVR_UViG_3300034110_000512	3300034110	Ga0335055_0000027	whole	Environmental;Aquatic;Freshwater;Lake	vOTU_06352983	241757	Linear	0.9786	High-confidence	100	0	High-quality	353;340;11;264	r__Duplodnaviria;k__Heunggongvirae;p__Uroviricota;c__Caudoviricetes;;;;	geNomad	;;;;;;		geNomad v1.1.0 (10.5281/zenodo.7015982)
DSL-LC02, DSL-LC03	IMGVR_UViG_3300034272_001523	3300034272	Ga0335049_0000002	whole	Environmental;Aquatic;Freshwater;Lake	vOTU_06296365	239610	Linear	0.9792	High-confidence	100	0	High-quality	343;327;14;245	r__Duplodnaviria;k__Heunggongvirae;p__Uroviricota;c__Caudoviricetes;;;;	geNomad	;;;;;;		geNomad v1.1.0 (10.5281/zenodo.7015982)
DSL-LC02, DSL-LC03	IMGVR_UViG_3300042287_000695	3300042287	Ga0453146_0000001	whole	Environmental;Aquatic;Freshwater;Lake	vOTU_06352983	228873	Linear	0.9784	High-confidence	100	2.56	High-quality	336;323;11;254	r__Duplodnaviria;k__Heunggongvirae;p__Uroviricota;c__Caudoviricetes;;;;	geNomad	;;;;;;		geNomad v1.1.0 (10.5281/zenodo.7015982)
DSL-LC02, DSL-LC03	IMGVR_UViG_3300042347_000711	3300042347	Ga0453934_0000001	whole	Environmental;Aquatic;Freshwater;Lake	vOTU_03796160	254126	Direct terminal repeat	0.9783	High-confidence	100	0	High-quality	390;375;13;279	r__Duplodnaviria;k__Heunggongvirae;p__Uroviricota;c__Caudoviricetes;;;;	geNomad	;;;;;;		geNomad v1.1.0 (10.5281/zenodo.7015982)
DSL-LC02, DSL-LC03	IMGVR_UViG_3300042453_002403	3300042453	Ga0453175_0000018	whole	Environmental;Aquatic;Freshwater;Lake	vOTU_06255970	197280	Linear	0.979	High-confidence	91.9	0	High-quality	282;271;10;229	r__Duplodnaviria;k__Heunggongvirae;p__Uroviricota;c__Caudoviricetes;;;;	geNomad	;;;;;;		geNomad v1.1.0 (10.5281/zenodo.7015982)
DSL-LC02, DSL-LC03	IMGVR_UViG_3300042507_004106	3300042507	Ga0453192_0000010	whole	Environmental;Aquatic;Freshwater;Lake	vOTU_06325780	207776	Direct terminal repeat	0.979	High-confidence	100	0	High-quality	295;283;10;239	r__Duplodnaviria;k__Heunggongvirae;p__Uroviricota;c__Caudoviricetes;;;;	geNomad	;;;;;;		geNomad v1.1.0 (10.5281/zenodo.7015982)
DSL-LC02, DSL-LC03	IMGVR_UViG_3300042509_001745	3300042509	Ga0453196_0000002	whole	Environmental;Aquatic;Freshwater;Lake	vOTU_06296365	246592	Linear	0.979	High-confidence	100	0	High-quality	370;354;14;255	r__Duplodnaviria;k__Heunggongvirae;p__Uroviricota;c__Caudoviricetes;;;;	geNomad	;;;;;;		geNomad v1.1.0 (10.5281/zenodo.7015982)
DSL-LC02, DSL-LC03	IMGVR_UViG_3300042528_000240	3300042528	Ga0453971_0000003	whole	Environmental;Aquatic;Freshwater;Lake	vOTU_03796160	253919	Linear	0.9783	High-confidence	100	0	High-quality	390;375;13;278	r__Duplodnaviria;k__Heunggongvirae;p__Uroviricota;c__Caudoviricetes;;;;	geNomad	;;;;;;		geNomad v1.1.0 (10.5281/zenodo.7015982)
DSL-LC02, DSL-LC03	IMGVR_UViG_3300042554_001632	3300042554	Ga0453204_0000008	whole	Environmental;Aquatic;Freshwater;Lake	vOTU_03796160	257140	Linear	0.9792	High-confidence	100	0	High-quality	398;383;13;280	r__Duplodnaviria;k__Heunggongvirae;p__Uroviricota;c__Caudoviricetes;;;;	geNomad	;;;;;;		geNomad v1.1.0 (10.5281/zenodo.7015982)
DSL-LC02, DSL-LC03	IMGVR_UViG_3300042883_001293	3300042883	Ga0453130_0000010	whole	Environmental;Aquatic;Freshwater;Lake	vOTU_06337826	251409	Direct terminal repeat	0.9761	High-confidence	100	0	High-quality	385;371;12;273	r__Duplodnaviria;k__Heunggongvirae;p__Uroviricota;c__Caudoviricetes;;;;	geNomad	;;;;;;		geNomad v1.1.0 (10.5281/zenodo.7015982)
DSL-LC02, DSL-LC03	IMGVR_UViG_3300042893_001277	3300042893	Ga0453671_0000005	whole	Environmental;Aquatic;Freshwater;Lake	vOTU_06352983	243286	Linear	0.9785	High-confidence	100	0	High-quality	358;345;11;269	r__Duplodnaviria;k__Heunggongvirae;p__Uroviricota;c__Caudoviricetes;;;;	geNomad	;;;;;;		geNomad v1.1.0 (10.5281/zenodo.7015982)
DSL-LC02, DSL-LC03	IMGVR_UViG_3300042945_001757	3300042945	Ga0453138_0000003	whole	Environmental;Aquatic;Freshwater;Lake	vOTU_03796160	256696	Linear	0.979	High-confidence	100	0	High-quality	398;383;13;280	r__Duplodnaviria;k__Heunggongvirae;p__Uroviricota;c__Caudoviricetes;;;;	geNomad	;;;;;;		geNomad v1.1.0 (10.5281/zenodo.7015982)
DSL-LC02, DSL-LC03	IMGVR_UViG_3300043395_001809	3300043395	Ga0451677_0000011	whole	Environmental;Aquatic;Freshwater;River	vOTU_00635553	224809	Direct terminal repeat	0.9792	High-confidence	100	0	High-quality	323;310;11;250	r__Duplodnaviria;k__Heunggongvirae;p__Uroviricota;c__Caudoviricetes;;;;	geNomad	;;;;;;		geNomad v1.1.0 (10.5281/zenodo.7015982)
DSL-LC02, DSL-LC03	IMGVR_UViG_3300043395_001368	3300043395	Ga0451677_0000014	whole	Environmental;Aquatic;Freshwater;River	vOTU_00635558	211201	Linear	0.9803	High-confidence	100	0	High-quality	312;299;11;229	r__Duplodnaviria;k__Heunggongvirae;p__Uroviricota;c__Caudoviricetes;;;;	geNomad	;;;;;;		geNomad v1.1.0 (10.5281/zenodo.7015982)
DSL-LC02, DSL-LC03	IMGVR_UViG_3300043446_003163	3300043446	Ga0451716_0000010	whole	Environmental;Aquatic;Freshwater;River	vOTU_07565285	215197	Linear	0.9785	High-confidence	100	0	High-quality	299;285;12;208	r__Duplodnaviria;k__Heunggongvirae;p__Uroviricota;c__Caudoviricetes;;;;	geNomad	;;;;;;		geNomad v1.1.0 (10.5281/zenodo.7015982)
DSL-LC02, DSL-LC03	IMGVR_UViG_3300044611_001018	3300044611	Ga0453738_0000009	whole	Environmental;Aquatic;Freshwater;Lake	vOTU_03796160	258262	Linear	0.9794	High-confidence	100	0	High-quality	404;389;13;281	r__Duplodnaviria;k__Heunggongvirae;p__Uroviricota;c__Caudoviricetes;;;;	geNomad	;;;;;;		geNomad v1.1.0 (10.5281/zenodo.7015982)
DSL-LC02, DSL-LC03	IMGVR_UViG_3300044645_001661	3300044645	Ga0453098_0000014	whole	Environmental;Aquatic;Freshwater;Lake	vOTU_06296365	247693	Linear	0.9792	High-confidence	100	0	High-quality	371;355;14;255	r__Duplodnaviria;k__Heunggongvirae;p__Uroviricota;c__Caudoviricetes;;;;	geNomad	;;;;;;		geNomad v1.1.0 (10.5281/zenodo.7015982)
DSL-LC02, DSL-LC03	IMGVR_UViG_3300044701_003160	3300044701	Ga0451755_0000008	whole	Environmental;Aquatic;Freshwater;River	vOTU_07551160	219018	Linear	0.9771	High-confidence	100	0	High-quality	303;290;11;229	r__Duplodnaviria;k__Heunggongvirae;p__Uroviricota;c__Caudoviricetes;;;;	geNomad	;;;;;;		geNomad v1.1.0 (10.5281/zenodo.7015982)
DSL-LC02, DSL-LC03	IMGVR_UViG_3300044949_001845	3300044949	Ga0485159_0000005	whole	Environmental;Aquatic;Freshwater;Lake	vOTU_02440004	222522	Direct terminal repeat	0.9747	High-confidence	100	0	High-quality	334;311;21;230	r__Duplodnaviria;k__Heunggongvirae;p__Uroviricota;c__Caudoviricetes;;;;	geNomad	;;;;;;		geNomad v1.1.0 (10.5281/zenodo.7015982)
DSL-LC02, DSL-LC03	IMGVR_UViG_3300044970_001690	3300044970	Ga0453710_0000001	whole	Environmental;Aquatic;Freshwater;Lake	vOTU_03796160	253288	Linear	0.9786	High-confidence	100	0	High-quality	390;375;13;278	r__Duplodnaviria;k__Heunggongvirae;p__Uroviricota;c__Caudoviricetes;;;;	geNomad	;;;;;;		geNomad v1.1.0 (10.5281/zenodo.7015982)
DSL-LC02, DSL-LC03	IMGVR_UViG_3300045999_008996	3300045999	Ga0485173_0000001	whole	Environmental;Aquatic;Freshwater;Lake	vOTU_02440004	222563	Direct terminal repeat	0.9752	High-confidence	100	0	High-quality	335;312;21;230	r__Duplodnaviria;k__Heunggongvirae;p__Uroviricota;c__Caudoviricetes;;;;	geNomad	;;;;;;		geNomad v1.1.0 (10.5281/zenodo.7015982)
DSL-LC02, DSL-LC03	IMGVR_UViG_3300046171_000271	3300046171	Ga0494230_0398	whole	Environmental;Aquatic;Marine;Coastal	vOTU_01129156	200936	Linear	0.9757	High-confidence	100	0	High-quality	299;288;10;215	r__Duplodnaviria;k__Heunggongvirae;p__Uroviricota;c__Caudoviricetes;;;;	geNomad	;;;;;;		geNomad v1.1.0 (10.5281/zenodo.7015982)
DSL-LC02, DSL-LC03	IMGVR_UViG_3300046804_003469	3300046804	Ga0485268_000003	whole	Environmental;Aquatic;Freshwater;River	vOTU_07565285	215027	Linear	0.9788	High-confidence	100	4.41	High-quality	298;284;12;208	r__Duplodnaviria;k__Heunggongvirae;p__Uroviricota;c__Caudoviricetes;;;;	geNomad	;;;;;;		geNomad v1.1.0 (10.5281/zenodo.7015982)
DSL-LC02, DSL-LC03	IMGVR_UViG_3300047546_001656	3300047546	Ga0485229_000004	whole	Environmental;Aquatic;Freshwater;River	vOTU_00635553	224809	Direct terminal repeat	0.9786	High-confidence	100	0	High-quality	324;311;11;250	r__Duplodnaviria;k__Heunggongvirae;p__Uroviricota;c__Caudoviricetes;;;;	geNomad	;;;;;;		geNomad v1.1.0 (10.5281/zenodo.7015982)
DSL-LC02, DSL-LC03	IMGVR_UViG_3300047551_002158	3300047551	Ga0485237_000001	whole	Environmental;Aquatic;Freshwater;River	vOTU_00652199	224072	Linear	0.9764	High-confidence	100	0	High-quality	340;329;9;250	r__Duplodnaviria;k__Heunggongvirae;p__Uroviricota;c__Caudoviricetes;;;;	geNomad	;;;;;;		geNomad v1.1.0 (10.5281/zenodo.7015982)
DSL-LC02, DSL-LC03	IMGVR_UViG_3300047557_002530	3300047557	Ga0485255_000011	whole	Environmental;Aquatic;Freshwater;River	vOTU_07751689	210923	Direct terminal repeat	0.9769	High-confidence	100	0	High-quality	360;332;25;245	r__Duplodnaviria;k__Heunggongvirae;p__Uroviricota;c__Caudoviricetes;;;;	geNomad	;;;;;;		geNomad v1.1.0 (10.5281/zenodo.7015982)
DSL-LC02, DSL-LC03	IMGVR_UViG_3300049043_000112	3300049043	Ga0506816_0818	whole	Environmental;Aquatic;Freshwater;Pond	vOTU_08384027	236016	Linear	0.9761	High-confidence	100	0	High-quality	416;391;23;276	r__Duplodnaviria;k__Heunggongvirae;p__Uroviricota;c__Caudoviricetes;;;;	geNomad	;;;;;;		geNomad v1.1.0 (10.5281/zenodo.7015982)
DSL-LC02, DSL-LC03	IMGVR_UViG_3300049846_001081	3300049846	Ga0499941_000001	whole	Environmental;Aquatic;Freshwater;River	vOTU_00635553	225595	Linear	0.9783	High-confidence	100	0	High-quality	325;311;11;250	r__Duplodnaviria;k__Heunggongvirae;p__Uroviricota;c__Caudoviricetes;;;;	geNomad	;;;;;;		geNomad v1.1.0 (10.5281/zenodo.7015982)
DSL-LC02, DSL-LC03	IMGVR_UViG_3300049846_000628	3300049846	Ga0499941_000002	whole	Environmental;Aquatic;Freshwater;River	vOTU_00498257	211201	Linear	0.9803	High-confidence	100	0	High-quality	312;299;11;229	r__Duplodnaviria;k__Heunggongvirae;p__Uroviricota;c__Caudoviricetes;;;;	geNomad	;;;;;;		geNomad v1.1.0 (10.5281/zenodo.7015982)
DSL-LC02, DSL-LC03	IMGVR_UViG_3300049893_000724	3300049893	Ga0499946_0000002	whole	Environmental;Aquatic;Freshwater;River	vOTU_02428793	184459	Linear	0.9803	High-confidence	87.58	0	Genome fragment	275;261;12;218	r__Duplodnaviria;k__Heunggongvirae;p__Uroviricota;c__Caudoviricetes;;;;	geNomad	;;;;;;		geNomad v1.1.0 (10.5281/zenodo.7015982)
DSL-LC02, DSL-LC03	IMGVR_UViG_3300024503_000727	3300024503	Ga0255152_1000005	whole	Environmental;Aquatic;Freshwater;River	vOTU_00496107	203891	Linear	0.9736	High-confidence	78.05	0	Genome fragment	293;277;16;204	r__Duplodnaviria;k__Heunggongvirae;p__Uroviricota;c__Caudoviricetes;;;;	geNomad	;;;;;;		geNomad v1.1.0 (10.5281/zenodo.7015982)
DSL-LC05	IMGVR_UViG_3300006030_000015	3300006030	Ga0075470_10000064	whole	Environmental;Aquatic;Marine;Coastal	vOTU_01345868	38032	Direct terminal repeat	0.9827	High-confidence	100	0	High-quality	58;58;0;49	r__Duplodnaviria;k__Heunggongvirae;p__Uroviricota;c__Caudoviricetes;;;;	geNomad	;;;;;;
DSL-LC05	IMGVR_UViG_3300006917_000016	3300006917	Ga0075472_10000066	whole	Environmental;Aquatic;Marine;Coastal	vOTU_01345868	38034	Direct terminal repeat	0.9824	High-confidence	100	0	High-quality	60;60;0;49	r__Duplodnaviria;k__Heunggongvirae;p__Uroviricota;c__Caudoviricetes;;;;	geNomad	;;;;;;
DSL-LC05	IMGVR_UViG_3300025585_000018	3300025585	Ga0208546_1000122	whole	Environmental;Aquatic;Marine;Coastal	vOTU_01345868	38039	Direct terminal repeat	0.9821	High-confidence	100	0	High-quality	59;59;0;49	r__Duplodnaviria;k__Heunggongvirae;p__Uroviricota;c__Caudoviricetes;;;;	geNomad	;;;;;;
DSL-LC05	IMGVR_UViG_3300025848_000017	3300025848	Ga0208005_1000097	whole	Environmental;Aquatic;Marine;Coastal	vOTU_01345868	38039	Direct terminal repeat	0.9822	High-confidence	100	0	High-quality	59;59;0;49	r__Duplodnaviria;k__Heunggongvirae;p__Uroviricota;c__Caudoviricetes;;;;	geNomad	;;;;;;
DSL-LC05	IMGVR_UViG_3300025872_000023	3300025872	Ga0208783_10000199	whole	Environmental;Aquatic;Marine;Coastal	vOTU_01345868	38039	Direct terminal repeat	0.9819	High-confidence	100	0	High-quality	59;59;0;49	r__Duplodnaviria;k__Heunggongvirae;p__Uroviricota;c__Caudoviricetes;;;;	geNomad	;;;;;;
DSL-LC05	IMGVR_UViG_3300024500_000059	3300024500	Ga0255143_1000084	whole	Environmental;Aquatic;Freshwater;River	vOTU_04298623	38444	Linear	0.9826	High-confidence	100	0	High-quality	56;56;0;50	r__Duplodnaviria;k__Heunggongvirae;p__Uroviricota;c__Caudoviricetes;;;;	geNomad	;;;;;;
DSL-LC05	IMGVR_UViG_3300021961_000265	3300021961	Ga0222714_10000731	whole	Environmental;Aquatic;Marine;Unclassified	vOTU_03997133	37421	Linear	0.9822	High-confidence	98.27	0	High-quality	56;56;0;47	r__Duplodnaviria;k__Heunggongvirae;p__Uroviricota;c__Caudoviricetes;;;;	geNomad	;;;;;;
DSL-LC05	IMGVR_UViG_3300025889_000293	3300025889	Ga0208644_1000272	whole	Environmental;Aquatic;Marine;Coastal	vOTU_01345868	39879	Linear	0.9818	High-confidence	100	0	High-quality	63;63;0;51	r__Duplodnaviria;k__Heunggongvirae;p__Uroviricota;c__Caudoviricetes;;;;	geNomad	;;;;;;
DSL-LC05	IMGVR_UViG_3300027805_000048	3300027805	Ga0209229_10000081	whole	Environmental;Aquatic;Freshwater;Lentic	vOTU_00922292	33758	Linear	0.98	High-confidence	89.68	0	Genome fragment	56;56;0;45	r__Duplodnaviria;k__Heunggongvirae;p__Uroviricota;c__Caudoviricetes;;;;	geNomad	;;;;;;
DSL-LC05	IMGVR_UViG_3300031857_000579	3300031857	Ga0315909_10001049	whole	Environmental;Aquatic;Freshwater;Lake	vOTU_01931095	37332	Linear	0.9797	High-confidence	98.32	0	High-quality	61;61;0;50	r__Duplodnaviria;k__Heunggongvirae;p__Uroviricota;c__Caudoviricetes;;;;	geNomad	;;;;;;
DSL-LC05	IMGVR_UViG_3300031857_000656	3300031857	Ga0315909_10001179	whole	Environmental;Aquatic;Freshwater;Lake	vOTU_01897033	35267	Linear	0.9826	High-confidence	92.72	0	High-quality	56;56;0;50	r__Duplodnaviria;k__Heunggongvirae;p__Uroviricota;c__Caudoviricetes;;;;	geNomad	;;;;;;
DSL-LC05	IMGVR_UViG_3300011115_000169	3300011115	Ga0151514_10108	whole	Environmental;Aquatic;Freshwater;Lake	vOTU_02585157	36670	Direct terminal repeat	0.9825	High-confidence	100	0	High-quality	54;54;0;47	r__Duplodnaviria;k__Heunggongvirae;p__Uroviricota;c__Caudoviricetes;;;;	geNomad	;;;;;;		geNomad v1.1.0 (10.5281/zenodo.7015982)
DSL-LC05	IMGVR_UViG_3300011339_000218	3300011339	Ga0153700_10121	whole	Environmental;Aquatic;Freshwater;River	vOTU_02585157	36132	Linear	0.9824	High-confidence	94.99	0	High-quality	52;52;0;46	r__Duplodnaviria;k__Heunggongvirae;p__Uroviricota;c__Caudoviricetes;;;;	geNomad	;;;;;;		geNomad v1.1.0 (10.5281/zenodo.7015982)
DSL-LC05	IMGVR_UViG_3300033124_000218	3300033124	Ga0364579_10351	whole	Environmental;Aquatic;Freshwater;River	vOTU_02585157	36132	Linear	0.9824	High-confidence	94.99	0	High-quality	54;54;0;46	r__Duplodnaviria;k__Heunggongvirae;p__Uroviricota;c__Caudoviricetes;;;;	geNomad	;;;;;;		geNomad v1.1.0 (10.5281/zenodo.7015982)
DSL-LC05	IMGVR_UViG_3300042397_000172	3300042397	Ga0453969_0000342	whole	Environmental;Aquatic;Freshwater;Lake	vOTU_07253602	38009	Linear	0.9823	High-confidence	99.95	0	High-quality	59;59;0;50	r__Duplodnaviria;k__Heunggongvirae;p__Uroviricota;c__Caudoviricetes;;;;	geNomad	;;;;;;		geNomad v1.1.0 (10.5281/zenodo.7015982)
DSL-LC05	IMGVR_UViG_3300042544_000183	3300042544	Ga0453230_0000248	whole	Environmental;Aquatic;Freshwater;Lake	vOTU_06266490	38065	Linear	0.9825	High-confidence	100	0	High-quality	61;61;0;51	r__Duplodnaviria;k__Heunggongvirae;p__Uroviricota;c__Caudoviricetes;;;;	geNomad	;;;;;;		geNomad v1.1.0 (10.5281/zenodo.7015982)
DSL-LC05	IMGVR_UViG_3300043434_000189	3300043434	Ga0451760_0000410	whole	Environmental;Aquatic;Freshwater;River	vOTU_07155977	38786	Direct terminal repeat	0.9818	High-confidence	100	0	High-quality	57;56;1;47	r__Duplodnaviria;k__Heunggongvirae;p__Uroviricota;c__Caudoviricetes;;;;	geNomad	;;;;;;		geNomad v1.1.0 (10.5281/zenodo.7015982)
DSL-LC05	IMGVR_UViG_3300043392_000007	3300043392	Ga0451673_000153	whole	Environmental;Aquatic;Freshwater;River	vOTU_07519123	36960	Linear	0.9821	High-confidence	97.11	0	High-quality	57;57;0;48	r__Duplodnaviria;k__Heunggongvirae;p__Uroviricota;c__Caudoviricetes;;;;	geNomad	;;;;;;		geNomad v1.1.0 (10.5281/zenodo.7015982)
DSL-LC05	IMGVR_UViG_3300043775_000407	3300043775	Ga0453115_0000771	whole	Environmental;Aquatic;Freshwater;Lake	vOTU_06299399	37846	Linear	0.9819	High-confidence	99.39	0	High-quality	57;57;0;46	r__Duplodnaviria;k__Heunggongvirae;p__Uroviricota;c__Caudoviricetes;;;;	geNomad	;;;;;;		geNomad v1.1.0 (10.5281/zenodo.7015982)
DSL-LC05	IMGVR_UViG_3300042295_000062	3300042295	Ga0453158_0000308	whole	Environmental;Aquatic;Freshwater;Lake	vOTU_06266490	37908	Direct terminal repeat	0.9828	High-confidence	100	0	High-quality	61;61;0;50	r__Duplodnaviria;k__Heunggongvirae;p__Uroviricota;c__Caudoviricetes;;;;	geNomad	;;;;;;		geNomad v1.1.0 (10.5281/zenodo.7015982)
DSL-LC05	IMGVR_UViG_3300042564_000346	3300042564	Ga0453070_0000654	whole	Environmental;Aquatic;Freshwater;Lake	vOTU_06266490	37908	Direct terminal repeat	0.9822	High-confidence	100	0	High-quality	61;61;0;50	r__Duplodnaviria;k__Heunggongvirae;p__Uroviricota;c__Caudoviricetes;;;;	geNomad	;;;;;;		geNomad v1.1.0 (10.5281/zenodo.7015982)
DSL-LC05	IMGVR_UViG_3300020043_002188	3300020043	Ga0206655_1000043	whole	Environmental;Aquatic;Freshwater;River	vOTU_03454847	38476	Linear	0.9814	High-confidence	100	0	High-quality	59;59;0;50	r__Duplodnaviria;k__Heunggongvirae;p__Uroviricota;c__Caudoviricetes;;;;	geNomad	;;;;;;		geNomad v1.1.0 (10.5281/zenodo.7015982)
DSL-LC05	IMGVR_UViG_3300012933_000147	3300012933	Ga0157211_1000038	whole	Environmental;Aquatic;Freshwater;Lotic	vOTU_02699136	36395	Linear	0.9813	High-confidence	95.6	0	High-quality	55;55;0;47	r__Duplodnaviria;k__Heunggongvirae;p__Uroviricota;c__Caudoviricetes;;;;	geNomad	;;;;;;		geNomad v1.1.0 (10.5281/zenodo.7015982)
DSL-LC05	IMGVR_UViG_3300042559_000086	3300042559	Ga0453217_0000204	whole	Environmental;Aquatic;Freshwater;Lake	vOTU_06266490	37812	Linear	0.9827	High-confidence	99.45	0	High-quality	61;61;0;50	r__Duplodnaviria;k__Heunggongvirae;p__Uroviricota;c__Caudoviricetes;;;;	geNomad	;;;;;;		geNomad v1.1.0 (10.5281/zenodo.7015982)
DSL-LC05	IMGVR_UViG_3300043470_000135	3300043470	Ga0453122_0000649	whole	Environmental;Aquatic;Freshwater;Lake	vOTU_06266490	37923	Linear	0.9823	High-confidence	99.74	0	High-quality	60;60;0;50	r__Duplodnaviria;k__Heunggongvirae;p__Uroviricota;c__Caudoviricetes;;;;	geNomad	;;;;;;		geNomad v1.1.0 (10.5281/zenodo.7015982)
DSL-LC05	IMGVR_UViG_3300042549_001100	3300042549	Ga0454392_0000507	whole	Environmental;Aquatic;Freshwater;Lake	vOTU_07144572	34996	Linear	0.9827	High-confidence	92.06	0	High-quality	52;52;0;46	r__Duplodnaviria;k__Heunggongvirae;p__Uroviricota;c__Caudoviricetes;;;;	geNomad	;;;;;;		geNomad v1.1.0 (10.5281/zenodo.7015982)
DSL-LC05	IMGVR_UViG_3300042301_000197	3300042301	Ga0453171_0000422	whole	Environmental;Aquatic;Freshwater;Lake	vOTU_07178881	36359	Linear	0.9828	High-confidence	95.62	0	High-quality	56;56;0;50	r__Duplodnaviria;k__Heunggongvirae;p__Uroviricota;c__Caudoviricetes;;;;	geNomad	;;;;;;		geNomad v1.1.0 (10.5281/zenodo.7015982)
DSL-LC06	IMGVR_UViG_3300000369_000006	3300000369	P_2C_Liq_3_UnCtyDRAFT_100052	whole	Environmental;Aquatic;Marine;Unclassified	vOTU_00754917	30497	Linear	0.9824	High-confidence	97.71	0	High-quality	44;44;0;35	r__Duplodnaviria;k__Heunggongvirae;p__Uroviricota;c__Caudoviricetes;;;;	geNomad	;;;;;;
DSL-LC06	IMGVR_UViG_3300020428_000003	3300020428	Ga0211521_10000563	whole	Environmental;Aquatic;Marine;Unclassified	vOTU_03654757	32171	Direct terminal repeat	0.9805	High-confidence	100	0	High-quality	42;42;0;35	r__Duplodnaviria;k__Heunggongvirae;p__Uroviricota;c__Caudoviricetes;;;;	geNomad	;;;;;;
DSL-LC06	IMGVR_UViG_3300020428_000004	3300020428	Ga0211521_10000598	whole	Environmental;Aquatic;Marine;Unclassified	vOTU_03660644	31219	Direct terminal repeat	0.9831	High-confidence	100	0	High-quality	41;41;0;37	r__Duplodnaviria;k__Heunggongvirae;p__Uroviricota;c__Caudoviricetes;;;;	geNomad	;;;;;;
DSL-LC06	IMGVR_UViG_3300020469_000007	3300020469	Ga0211577_10000728	whole	Environmental;Aquatic;Marine;Unclassified	vOTU_03767716	33124	Direct terminal repeat	0.9799	High-confidence	100	0	High-quality	44;44;0;37	r__Duplodnaviria;k__Heunggongvirae;p__Uroviricota;c__Caudoviricetes;;;;	geNomad	;;;;;;
DSL-LC06	IMGVR_UViG_3300000116_000245	3300000116	DelMOSpr2010_c10000582	whole	Environmental;Aquatic;Marine;Neritic zone	vOTU_00308452	23160	Linear	0.9822	High-confidence	73.91	0	Genome fragment	35;35;0;25	r__Duplodnaviria;k__Heunggongvirae;p__Uroviricota;c__Caudoviricetes;;;;	geNomad	;;;;;;
DSL-LC06	IMGVR_UViG_3300020294_000020	3300020294	Ga0211520_1000038	whole	Environmental;Aquatic;Marine;Unclassified	vOTU_03660644	29900	Linear	0.983	High-confidence	95.95	0	High-quality	41;41;0;36	r__Duplodnaviria;k__Heunggongvirae;p__Uroviricota;c__Caudoviricetes;;;;	geNomad	;;;;;;
DSL-LC06	IMGVR_UViG_3300020400_000022	3300020400	Ga0211636_10000403	whole	Environmental;Aquatic;Marine;Unclassified	vOTU_03691967	31022	Linear	0.9799	High-confidence	98.25	0	High-quality	44;44;0;38	r__Duplodnaviria;k__Heunggongvirae;p__Uroviricota;c__Caudoviricetes;;;;	geNomad	;;;;;;
DSL-LC06	IMGVR_UViG_3300020440_000052	3300020440	Ga0211518_10000541	whole	Environmental;Aquatic;Marine;Unclassified	vOTU_03654757	30598	Linear	0.9806	High-confidence	95.27	0	High-quality	41;41;0;35	r__Duplodnaviria;k__Heunggongvirae;p__Uroviricota;c__Caudoviricetes;;;;	geNomad	;;;;;;
DSL-LC06	IMGVR_UViG_3300021959_000312	3300021959	Ga0222716_10000782	whole	Environmental;Aquatic;Marine;Unclassified	vOTU_03983335	27258	Linear	0.9811	High-confidence	87.4	0	Genome fragment	39;39;0;31	r__Duplodnaviria;k__Heunggongvirae;p__Uroviricota;c__Caudoviricetes;;;;	geNomad	;;;;;;
DSL-LC06	IMGVR_UViG_3300021960_000382	3300021960	Ga0222715_10000970	whole	Environmental;Aquatic;Marine;Unclassified	vOTU_03983335	28256	Linear	0.9819	High-confidence	90.63	0	High-quality	40;40;0;34	r__Duplodnaviria;k__Heunggongvirae;p__Uroviricota;c__Caudoviricetes;;;;	geNomad	;;;;;;
DSL-LC06	IMGVR_UViG_3300021961_000535	3300021961	Ga0222714_10001467	whole	Environmental;Aquatic;Marine;Unclassified	vOTU_03983335	26573	Linear	0.982	High-confidence	85.2	0	Genome fragment	37;37;0;31	r__Duplodnaviria;k__Heunggongvirae;p__Uroviricota;c__Caudoviricetes;;;;	geNomad	;;;;;;
DSL-LC06	IMGVR_UViG_3300022187_000177	3300022187	Ga0196899_1000282	whole	Environmental;Aquatic;Marine;Coastal	vOTU_01336309	27706	Linear	0.9821	High-confidence	88.57	0	Genome fragment	39;39;0;31	r__Duplodnaviria;k__Heunggongvirae;p__Uroviricota;c__Caudoviricetes;;;;	geNomad	;;;;;;
DSL-LC06	IMGVR_UViG_3300025112_000167	3300025112	Ga0209349_1000343	whole	Environmental;Aquatic;Marine;Oceanic	vOTU_00970856	25534	Linear	0.9831	High-confidence	81.94	0	Genome fragment	36;36;0;31	r__Duplodnaviria;k__Heunggongvirae;p__Uroviricota;c__Caudoviricetes;;;;	geNomad	;;;;;;
DSL-LC06	IMGVR_UViG_3300025131_000268	3300025131	Ga0209128_1000475	whole	Environmental;Aquatic;Marine;Oceanic	vOTU_00970856	29985	Linear	0.9831	High-confidence	96.22	0	High-quality	45;45;0;35	r__Duplodnaviria;k__Heunggongvirae;p__Uroviricota;c__Caudoviricetes;;;;	geNomad	;;;;;;
DSL-LC06	IMGVR_UViG_3300025141_000463	3300025141	Ga0209756_1000755	whole	Environmental;Aquatic;Marine;Oceanic	vOTU_00970856	31505	Linear	0.9831	High-confidence	100	0	High-quality	46;46;0;36	r__Duplodnaviria;k__Heunggongvirae;p__Uroviricota;c__Caudoviricetes;;;;	geNomad	;;;;;;
DSL-LC06	IMGVR_UViG_3300025630_000051	3300025630	Ga0208004_1000159	whole	Environmental;Aquatic;Marine;Coastal	vOTU_01438016	25782	Linear	0.9833	High-confidence	82.91	0	Genome fragment	40;40;0;31	r__Duplodnaviria;k__Heunggongvirae;p__Uroviricota;c__Caudoviricetes;;;;	geNomad	;;;;;;
DSL-LC06	IMGVR_UViG_3300025653_000219	3300025653	Ga0208428_1000261	whole	Environmental;Aquatic;Marine;Coastal	vOTU_01336309	26726	Linear	0.9826	High-confidence	85.46	0	Genome fragment	38;38;0;31	r__Duplodnaviria;k__Heunggongvirae;p__Uroviricota;c__Caudoviricetes;;;;	geNomad	;;;;;;
DSL-LC06	IMGVR_UViG_3300025671_000304	3300025671	Ga0208898_1000474	whole	Environmental;Aquatic;Marine;Coastal	vOTU_01336309	31114	Linear	0.9821	High-confidence	99.53	0	High-quality	46;46;0;34	r__Duplodnaviria;k__Heunggongvirae;p__Uroviricota;c__Caudoviricetes;;;;	geNomad	;;;;;;
DSL-LC06	IMGVR_UViG_3300025751_000157	3300025751	Ga0208150_1000211	whole	Environmental;Aquatic;Marine;Coastal	vOTU_01336309	23291	Linear	0.9827	High-confidence	74.4	0	Genome fragment	33;33;0;27	r__Duplodnaviria;k__Heunggongvirae;p__Uroviricota;c__Caudoviricetes;;;;	geNomad	;;;;;;
DSL-LC06	IMGVR_UViG_3300025759_000621	3300025759	Ga0208899_1000662	whole	Environmental;Aquatic;Marine;Coastal	vOTU_01647382	25723	Linear	0.9796	High-confidence	82.7	0	Genome fragment	36;36;0;31	r__Duplodnaviria;k__Heunggongvirae;p__Uroviricota;c__Caudoviricetes;;;;	geNomad	;;;;;;
DSL-LC06	IMGVR_UViG_3300025759_000578	3300025759	Ga0208899_1000611	whole	Environmental;Aquatic;Marine;Coastal	vOTU_01438016	26793	Linear	0.983	High-confidence	86.16	0	Genome fragment	43;43;0;33	r__Duplodnaviria;k__Heunggongvirae;p__Uroviricota;c__Caudoviricetes;;;;	geNomad	;;;;;;
DSL-LC06	IMGVR_UViG_3300025759_000647	3300025759	Ga0208899_1000691	whole	Environmental;Aquatic;Marine;Coastal	vOTU_01438016	24914	Linear	0.9827	High-confidence	80.12	0	Genome fragment	38;38;0;31	r__Duplodnaviria;k__Heunggongvirae;p__Uroviricota;c__Caudoviricetes;;;;	geNomad	;;;;;;
DSL-LC06	IMGVR_UViG_3300025769_000616	3300025769	Ga0208767_1000661	whole	Environmental;Aquatic;Marine;Coastal	vOTU_01647382	28478	Linear	0.9798	High-confidence	91.97	0	High-quality	38;38;0;32	r__Duplodnaviria;k__Heunggongvirae;p__Uroviricota;c__Caudoviricetes;;;;	geNomad	;;;;;;
DSL-LC06	IMGVR_UViG_3300025769_000786	3300025769	Ga0208767_1000855	whole	Environmental;Aquatic;Marine;Coastal	vOTU_01438016	24915	Linear	0.9827	High-confidence	80.12	0	Genome fragment	38;38;0;31	r__Duplodnaviria;k__Heunggongvirae;p__Uroviricota;c__Caudoviricetes;;;;	geNomad	;;;;;;
DSL-LC06	IMGVR_UViG_3300025803_000086	3300025803	Ga0208425_1000135	whole	Environmental;Aquatic;Marine;Coastal	vOTU_01438016	26701	Linear	0.983	High-confidence	85.86	0	Genome fragment	42;42;0;32	r__Duplodnaviria;k__Heunggongvirae;p__Uroviricota;c__Caudoviricetes;;;;	geNomad	;;;;;;
DSL-LC06	IMGVR_UViG_3300025818_000095	3300025818	Ga0208542_1000115	whole	Environmental;Aquatic;Marine;Coastal	vOTU_01335710	32942	Linear	0.9799	High-confidence	100	0	High-quality	45;45;0;36	r__Duplodnaviria;k__Heunggongvirae;p__Uroviricota;c__Caudoviricetes;;;;	geNomad	;;;;;;
DSL-LC06	IMGVR_UViG_3300025840_000203	3300025840	Ga0208917_1000281	whole	Environmental;Aquatic;Marine;Coastal	vOTU_01335710	27026	Linear	0.982	High-confidence	86.49	0	Genome fragment	40;40;0;29	r__Duplodnaviria;k__Heunggongvirae;p__Uroviricota;c__Caudoviricetes;;;;	geNomad	;;;;;;
DSL-LC06	IMGVR_UViG_3300025853_000406	3300025853	Ga0208645_1000810	whole	Environmental;Aquatic;Marine;Coastal	vOTU_01336309	30914	Linear	0.9828	High-confidence	98.83	0	High-quality	46;46;0;34	r__Duplodnaviria;k__Heunggongvirae;p__Uroviricota;c__Caudoviricetes;;;;	geNomad	;;;;;;
DSL-LC06	IMGVR_UViG_3300025889_000664	3300025889	Ga0208644_1000717	whole	Environmental;Aquatic;Marine;Coastal	vOTU_01335710	29505	Linear	0.9829	High-confidence	94.9	0	High-quality	44;44;0;34	r__Duplodnaviria;k__Heunggongvirae;p__Uroviricota;c__Caudoviricetes;;;;	geNomad	;;;;;;
DSL-LC06	IMGVR_UViG_3300025889_000843	3300025889	Ga0208644_1000918	whole	Environmental;Aquatic;Marine;Coastal	vOTU_01438016	25945	Linear	0.9828	High-confidence	83.48	0	Genome fragment	41;41;0;33	r__Duplodnaviria;k__Heunggongvirae;p__Uroviricota;c__Caudoviricetes;;;;	geNomad	;;;;;;
DSL-LC06	IMGVR_UViG_3300005512_000214	3300005512	Ga0074648_1001069	whole	Environmental;Aquatic;Non-marine Saline and Alkaline;Saline	vOTU_00823285	30843	Linear	0.9806	High-confidence	99.68	0	High-quality	49;49;0;43	r__Duplodnaviria;k__Heunggongvirae;p__Uroviricota;c__Caudoviricetes;;;;	geNomad	;;;;;;
DSL-LC06	IMGVR_UViG_3300005611_000141	3300005611	Ga0074647_1000310	whole	Environmental;Aquatic;Non-marine Saline and Alkaline;Saline	vOTU_00821695	30515	Linear	0.9786	High-confidence	96.37	0	High-quality	44;44;0;34	r__Duplodnaviria;k__Heunggongvirae;p__Uroviricota;c__Caudoviricetes;;;;	geNomad	;;;;;;
DSL-LC06	IMGVR_UViG_3300005611_000142	3300005611	Ga0074647_1000311	whole	Environmental;Aquatic;Non-marine Saline and Alkaline;Saline	vOTU_00823285	30457	Direct terminal repeat	0.9826	High-confidence	100	0	High-quality	49;49;0;41	r__Duplodnaviria;k__Heunggongvirae;p__Uroviricota;c__Caudoviricetes;;;;	geNomad	;;;;;;
DSL-LC06	IMGVR_UViG_3300017726_000056	3300017726	Ga0181381_1000076	whole	Environmental;Aquatic;Marine;Strait	vOTU_01438016	29262	Linear	0.9828	High-confidence	94.12	0	High-quality	48;48;0;35	r__Duplodnaviria;k__Heunggongvirae;p__Uroviricota;c__Caudoviricetes;;;;	geNomad	;;;;;;
DSL-LC06	IMGVR_UViG_3300017734_000049	3300017734	Ga0187222_1000069	whole	Environmental;Aquatic;Marine;Strait	vOTU_01438016	30124	Linear	0.9829	High-confidence	96.83	0	High-quality	49;49;0;36	r__Duplodnaviria;k__Heunggongvirae;p__Uroviricota;c__Caudoviricetes;;;;	geNomad	;;;;;;
DSL-LC06	IMGVR_UViG_3300017739_000056	3300017739	Ga0181433_1000065	whole	Environmental;Aquatic;Marine;Strait	vOTU_03069819	31573	Linear	0.9805	High-confidence	100	0	High-quality	43;43;0;41	r__Duplodnaviria;k__Heunggongvirae;p__Uroviricota;c__Caudoviricetes;;;;	geNomad	;;;;;;
DSL-LC06	IMGVR_UViG_3300017748_000083	3300017748	Ga0181393_1000095	whole	Environmental;Aquatic;Marine;Strait	vOTU_01438016	28877	Linear	0.9828	High-confidence	92.88	0	High-quality	48;48;0;35	r__Duplodnaviria;k__Heunggongvirae;p__Uroviricota;c__Caudoviricetes;;;;	geNomad	;;;;;;
DSL-LC06	IMGVR_UViG_3300029448_000206	3300029448	Ga0183755_1000227	whole	Environmental;Aquatic;Marine;Unclassified	vOTU_03654757	32216	Linear	0.9805	High-confidence	100	0	High-quality	41;41;0;36	r__Duplodnaviria;k__Heunggongvirae;p__Uroviricota;c__Caudoviricetes;;;;	geNomad	;;;;;;
DSL-LC06	IMGVR_UViG_3300029448_000219	3300029448	Ga0183755_1000243	whole	Environmental;Aquatic;Marine;Unclassified	vOTU_05121513	31729	Linear	0.9818	High-confidence	100	0	High-quality	43;43;0;40	r__Duplodnaviria;k__Heunggongvirae;p__Uroviricota;c__Caudoviricetes;;;;	geNomad	;;;;;;
DSL-LC06	IMGVR_UViG_3300029448_000266	3300029448	Ga0183755_1000298	whole	Environmental;Aquatic;Marine;Unclassified	vOTU_03660644	29925	Linear	0.9829	High-confidence	96.03	0	High-quality	40;40;0;36	r__Duplodnaviria;k__Heunggongvirae;p__Uroviricota;c__Caudoviricetes;;;;	geNomad	;;;;;;
DSL-LC06	IMGVR_UViG_3300029787_000224	3300029787	Ga0183757_1000281	whole	Environmental;Aquatic;Marine;Unclassified	vOTU_03660644	30011	Linear	0.9829	High-confidence	96.31	0	High-quality	44;44;0;38	r__Duplodnaviria;k__Heunggongvirae;p__Uroviricota;c__Caudoviricetes;;;;	geNomad	;;;;;;
DSL-LC06	IMGVR_UViG_3300006919_000372	3300006919	Ga0070746_10000386	whole	Environmental;Aquatic;Marine;Coastal	vOTU_01336309	26294	Linear	0.9826	High-confidence	84.08	0	Genome fragment	39;39;0;30	r__Duplodnaviria;k__Heunggongvirae;p__Uroviricota;c__Caudoviricetes;;;;	geNomad	;;;;;;
DSL-LC06	IMGVR_UViG_3300030380_001004	3300030380	Ga0183679_1000440	whole	Environmental;Aquatic;Marine;Unclassified	vOTU_03034306	29725	Linear	0.9832	High-confidence	95.64	0	High-quality	45;45;0;34	r__Duplodnaviria;k__Heunggongvirae;p__Uroviricota;c__Caudoviricetes;;;;	geNomad	;;;;;;		geNomad v1.1.0 (10.5281/zenodo.7015982)
DSL-LC06	IMGVR_UViG_3300017909_001623	3300017909	Ga0192365_1096694	whole	Environmental;Aquatic;Marine;Intertidal zone	vOTU_03225665	29866	Linear	0.9825	High-confidence	95.8	0	High-quality	44;44;0;34	r__Duplodnaviria;k__Heunggongvirae;p__Uroviricota;c__Caudoviricetes;;;;	geNomad	;;;;;;		geNomad v1.1.0 (10.5281/zenodo.7015982)
DSL-LC06	IMGVR_UViG_3300017912_001074	3300017912	Ga0192364_1000546	whole	Environmental;Aquatic;Marine;Intertidal zone	vOTU_03225665	29188	Linear	0.9827	High-confidence	93.64	0	High-quality	44;44;0;34	r__Duplodnaviria;k__Heunggongvirae;p__Uroviricota;c__Caudoviricetes;;;;	geNomad	;;;;;;		geNomad v1.1.0 (10.5281/zenodo.7015982)
DSL-LC06	IMGVR_UViG_3300030012_000506	3300030012	Ga0183660_1000196	whole	Environmental;Aquatic;Marine;Unclassified	vOTU_05193448	31627	Linear	0.9832	High-confidence	100	0	High-quality	46;46;0;40	r__Duplodnaviria;k__Heunggongvirae;p__Uroviricota;c__Caudoviricetes;;;;	geNomad	;;;;;;		geNomad v1.1.0 (10.5281/zenodo.7015982)
DSL-LC06	IMGVR_UViG_3300017903_001558	3300017903	Ga0192222_1125500	whole	Environmental;Aquatic;Marine;Intertidal zone	vOTU_03225665	28428	Linear	0.9821	High-confidence	91.2	0	High-quality	42;42;0;34	r__Duplodnaviria;k__Heunggongvirae;p__Uroviricota;c__Caudoviricetes;;;;	geNomad	;;;;;;		geNomad v1.1.0 (10.5281/zenodo.7015982)
DSL-LC06	IMGVR_UViG_3300032087_002866	3300032087	Ga0326492_1000558	whole	Environmental;Aquatic;Marine;Coastal	vOTU_05791084	32451	Direct terminal repeat	0.9818	High-confidence	100	0	High-quality	51;51;0;38	r__Duplodnaviria;k__Heunggongvirae;p__Uroviricota;c__Caudoviricetes;;;;	geNomad	;;;;;;		geNomad v1.1.0 (10.5281/zenodo.7015982)
DSL-LC06	IMGVR_UViG_3300030095_001648	3300030095	Ga0183754_1000480	whole	Environmental;Aquatic;Marine;Unclassified	vOTU_03660644	31263	Linear	0.983	High-confidence	100	0	High-quality	42;42;0;38	r__Duplodnaviria;k__Heunggongvirae;p__Uroviricota;c__Caudoviricetes;;;;	geNomad	;;;;;;		geNomad v1.1.0 (10.5281/zenodo.7015982)
DSL-LC06	IMGVR_UViG_2786546887_000002	2786546887	2786661497	whole	Environmental;Aquatic;Marine;Unclassified	vOTU_00254396	27961	Linear	0.983	High-confidence	96.9	0	High-quality	41;41;0;35	r__Duplodnaviria;k__Heunggongvirae;p__Uroviricota;c__Caudoviricetes;;;;	geNomad	;;;;;;		geNomad v1.1.0 (10.5281/zenodo.7015982)
DSL-LC07	IMGVR_UViG_3300025889_000014	3300025889	Ga0208644_1000164	whole	Environmental;Aquatic;Marine;Coastal	vOTU_01517335	45585	Direct terminal repeat	0.9822	High-confidence	100	0	High-quality	61;61;0;41	r__Duplodnaviria;k__Heunggongvirae;p__Uroviricota;c__Caudoviricetes;;f__Autographiviridae;;	geNomad	;;;;;;
DSL-LC07	IMGVR_UViG_3300022200_000087	3300022200	Ga0196901_1000075	whole	Environmental;Aquatic;Marine;Coastal	vOTU_01700027	45675	Linear	0.9828	High-confidence	100	0	High-quality	55;55;0;45	r__Duplodnaviria;k__Heunggongvirae;p__Uroviricota;c__Caudoviricetes;;;;	vOTU consensus	;;;;;;
DSL-LC07	IMGVR_UViG_3300027141_000008	3300027141	Ga0255076_1000014	whole	Environmental;Aquatic;Freshwater;River	vOTU_00502537	33665	Linear	0.9822	High-confidence	73.73	0	Genome fragment	42;42;0;30	r__Duplodnaviria;k__Heunggongvirae;p__Uroviricota;c__Caudoviricetes;;f__Autographiviridae;;	geNomad	;;;;;;
DSL-LC07	IMGVR_UViG_3300027142_000052	3300027142	Ga0255065_1000074	whole	Environmental;Aquatic;Freshwater;River	vOTU_03109870	25398	Linear	0.9828	High-confidence	56.07	0	Genome fragment	46;46;0;30	r__Duplodnaviria;k__Heunggongvirae;p__Uroviricota;c__Caudoviricetes;;f__Autographiviridae;;	geNomad	;;;;;;
DSL-LC07	IMGVR_UViG_3300027578_000017	3300027578	Ga0255075_1000022	whole	Environmental;Aquatic;Freshwater;River	vOTU_00502537	38198	Linear	0.9827	High-confidence	83.7	0	Genome fragment	51;51;0;35	r__Duplodnaviria;k__Heunggongvirae;p__Uroviricota;c__Caudoviricetes;;f__Autographiviridae;;	geNomad	;;;;;;
DSL-LC07	IMGVR_UViG_3300025646_000074	3300025646	Ga0208161_1000075	whole	Environmental;Aquatic;Marine;Coastal	vOTU_01718083	47560	Linear	0.9824	High-confidence	100	0	High-quality	58;58;0;52	r__Duplodnaviria;k__Heunggongvirae;p__Uroviricota;c__Caudoviricetes;;f__Autographiviridae;;	geNomad	;;;;;;
DSL-LC07	IMGVR_UViG_3300025646_000080	3300025646	Ga0208161_1000082	whole	Environmental;Aquatic;Marine;Coastal	vOTU_01702402	45993	Linear	0.9821	High-confidence	100	0	High-quality	52;52;0;42	r__Duplodnaviria;k__Heunggongvirae;p__Uroviricota;c__Caudoviricetes;;f__Autographiviridae;;	geNomad	;;;;;;
DSL-LC07	IMGVR_UViG_3300025889_000305	3300025889	Ga0208644_1000285	whole	Environmental;Aquatic;Marine;Coastal	vOTU_01523463	39507	Linear	0.9814	High-confidence	87.65	0	Genome fragment	54;54;0;39	r__Duplodnaviria;k__Heunggongvirae;p__Uroviricota;c__Caudoviricetes;;f__Autographiviridae;;	geNomad	;;;;;;
DSL-LC07	IMGVR_UViG_3300027486_000013	3300027486	Ga0255086_1000059	whole	Environmental;Aquatic;Freshwater;River	vOTU_00498299	37011	Linear	0.9828	High-confidence	81.51	0	Genome fragment	49;49;0;37	r__Duplodnaviria;k__Heunggongvirae;p__Uroviricota;c__Caudoviricetes;;;;	vOTU consensus	;;;;;;
DSL-LC07	IMGVR_UViG_3300008110_001291	3300008110	Ga0114343_1002320	whole	Environmental;Aquatic;Freshwater;Lake	vOTU_01813383	26208	Linear	0.983	High-confidence	57.02	0	Genome fragment	41;41;0;33	r__Duplodnaviria;k__Heunggongvirae;p__Uroviricota;c__Caudoviricetes;;f__Autographiviridae;;	geNomad	;;;;;;
DSL-LC07	IMGVR_UViG_3300008261_000039	3300008261	Ga0114336_1000234	whole	Environmental;Aquatic;Freshwater;Lake	vOTU_01276736	44895	Direct terminal repeat	0.9826	High-confidence	100	0	High-quality	55;55;0;44	r__Duplodnaviria;k__Heunggongvirae;p__Uroviricota;c__Caudoviricetes;;f__Autographiviridae;;	geNomad	;;;;;;
DSL-LC07	IMGVR_UViG_3300008261_000860	3300008261	Ga0114336_1007626	whole	Environmental;Aquatic;Freshwater;Lake	vOTU_01813383	29882	Linear	0.9828	High-confidence	65.23	0	Genome fragment	46;46;0;35	r__Duplodnaviria;k__Heunggongvirae;p__Uroviricota;c__Caudoviricetes;;f__Autographiviridae;;	geNomad	;;;;;;
DSL-LC07	IMGVR_UViG_3300008266_000107	3300008266	Ga0114363_1000125	whole	Environmental;Aquatic;Freshwater;Lake	vOTU_01004566	44674	Direct terminal repeat	0.9814	High-confidence	100	0	High-quality	59;58;1;33	r__Duplodnaviria;k__Heunggongvirae;p__Uroviricota;c__Caudoviricetes;;f__Autographiviridae;;	geNomad	;;;;;;
DSL-LC07	IMGVR_UViG_3300008267_000630	3300008267	Ga0114364_1000840	whole	Environmental;Aquatic;Freshwater;Lake	vOTU_01813383	29899	Linear	0.983	High-confidence	65.48	0	Genome fragment	46;46;0;36	r__Duplodnaviria;k__Heunggongvirae;p__Uroviricota;c__Caudoviricetes;;f__Autographiviridae;;	geNomad	;;;;;;
DSL-LC07	IMGVR_UViG_3300008339_000110	3300008339	Ga0114878_1000131	whole	Environmental;Aquatic;Freshwater;Lake	vOTU_01004566	44674	Direct terminal repeat	0.9814	High-confidence	100	0	High-quality	59;58;1;33	r__Duplodnaviria;k__Heunggongvirae;p__Uroviricota;c__Caudoviricetes;;f__Autographiviridae;;	geNomad	;;;;;;
DSL-LC07	IMGVR_UViG_3300031787_000194	3300031787	Ga0315900_10000903	whole	Environmental;Aquatic;Freshwater;Lake	vOTU_01004566	48303	Linear	0.9806	High-confidence	100	0	High-quality	63;62;1;36	r__Duplodnaviria;k__Heunggongvirae;p__Uroviricota;c__Caudoviricetes;;f__Autographiviridae;;	geNomad	;;;;;;
DSL-LC07	IMGVR_UViG_3300031963_000299	3300031963	Ga0315901_10000876	whole	Environmental;Aquatic;Freshwater;Lake	vOTU_05682416	43684	Linear	0.981	High-confidence	96.28	0	High-quality	59;59;0;36	r__Duplodnaviria;k__Heunggongvirae;p__Uroviricota;c__Caudoviricetes;;;;	vOTU consensus	;;;;;;
DSL-LC07	IMGVR_UViG_3300035664_000025	3300035664	Ga0335067_0000158	whole	Environmental;Aquatic;Freshwater;Lake	vOTU_01923347	46028	Linear	0.9828	High-confidence	100	0	High-quality	63;60;3;41	r__Duplodnaviria;k__Heunggongvirae;p__Uroviricota;c__Caudoviricetes;;f__Autographiviridae;;	geNomad	;;;;;;
DSL-LC07	IMGVR_UViG_3300035665_000067	3300035665	Ga0334984_0000301	whole	Environmental;Aquatic;Freshwater;Lake	vOTU_06546262	47355	Linear	0.983	High-confidence	100	0	High-quality	70;70;0;50	r__Duplodnaviria;k__Heunggongvirae;p__Uroviricota;c__Caudoviricetes;;f__Autographiviridae;;	geNomad	;;;;;;
DSL-LC07	IMGVR_UViG_3300006802_000213	3300006802	Ga0070749_10000182	whole	Environmental;Aquatic;Marine;Coastal	vOTU_01517335	38665	Linear	0.9824	High-confidence	84	0	Genome fragment	52;52;0;31	r__Duplodnaviria;k__Heunggongvirae;p__Uroviricota;c__Caudoviricetes;;f__Autographiviridae;;	geNomad	;;;;;;
DSL-LC07	IMGVR_UViG_3300008452_002039	3300008452	Ga0114879_100007	whole	Environmental;Aquatic;Freshwater;Lake	vOTU_01004566	44560	Linear	0.9814	High-confidence	99.06	0	High-quality	59;58;1;33	r__Duplodnaviria;k__Heunggongvirae;p__Uroviricota;c__Caudoviricetes;;f__Autographiviridae;;	geNomad	;;;;;;		geNomad v1.1.0 (10.5281/zenodo.7015982)
DSL-LC07	IMGVR_UViG_3300011339_000301	3300011339	Ga0153700_10078	whole	Environmental;Aquatic;Freshwater;River	vOTU_02603595	40800	Linear	0.9826	High-confidence	90.51	0	High-quality	51;51;0;38	r__Duplodnaviria;k__Heunggongvirae;p__Uroviricota;c__Caudoviricetes;;f__Autographiviridae;;	geNomad	;;;;;;		geNomad v1.1.0 (10.5281/zenodo.7015982)
DSL-LC07	IMGVR_UViG_3300020141_000100	3300020141	Ga0211732_1004427	whole	Environmental;Aquatic;Freshwater;Lake	vOTU_03571690	45427	Direct terminal repeat	0.9824	High-confidence	100	0	High-quality	56;56;0;40	r__Duplodnaviria;k__Heunggongvirae;p__Uroviricota;c__Caudoviricetes;;f__Autographiviridae;;	geNomad	;;;;;;		geNomad v1.1.0 (10.5281/zenodo.7015982)
DSL-LC07	IMGVR_UViG_3300022198_001830	3300022198	Ga0196905_1000031	whole	Environmental;Aquatic;Marine;Coastal	vOTU_01702402	45094	Linear	0.9813	High-confidence	99.8	0	High-quality	54;54;0;43	r__Duplodnaviria;k__Heunggongvirae;p__Uroviricota;c__Caudoviricetes;;f__Autographiviridae;;	geNomad	;;;;;;		geNomad v1.1.0 (10.5281/zenodo.7015982)
DSL-LC07	IMGVR_UViG_3300024503_000228	3300024503	Ga0255152_1000139	whole	Environmental;Aquatic;Freshwater;River	vOTU_00498598	31611	Linear	0.9814	High-confidence	70.16	0	Genome fragment	53;53;0;37	r__Duplodnaviria;k__Heunggongvirae;p__Uroviricota;c__Caudoviricetes;;f__Autographiviridae;;	geNomad	;;;;;;		geNomad v1.1.0 (10.5281/zenodo.7015982)
DSL-LC07	IMGVR_UViG_3300032233_001266	3300032233	Ga0335260_1027656	whole	Environmental;Aquatic;Freshwater;Lake	vOTU_05871054	33189	Linear	0.98	High-confidence	73.71	0	Genome fragment	47;47;0;33	r__Duplodnaviria;k__Heunggongvirae;p__Uroviricota;c__Caudoviricetes;;f__Autographiviridae;;	geNomad	;;;;;;		geNomad v1.1.0 (10.5281/zenodo.7015982)
DSL-LC07	IMGVR_UViG_3300032270_000312	3300032270	Ga0335253_1688770	whole	Environmental;Aquatic;Freshwater;Lake	vOTU_05921449	43811	Direct terminal repeat	0.9813	High-confidence	100	0	High-quality	56;56;0;39	r__Duplodnaviria;k__Heunggongvirae;p__Uroviricota;c__Caudoviricetes;;f__Autographiviridae;;	geNomad	;;;;;;		geNomad v1.1.0 (10.5281/zenodo.7015982)
DSL-LC07	IMGVR_UViG_3300032287_000541	3300032287	Ga0335326_1183895	whole	Environmental;Aquatic;Freshwater;Lake	vOTU_01244264	46226	Direct terminal repeat	0.9827	High-confidence	100	0	High-quality	63;63;0;44	r__Duplodnaviria;k__Heunggongvirae;p__Uroviricota;c__Caudoviricetes;;f__Autographiviridae;;	geNomad	;;;;;;		geNomad v1.1.0 (10.5281/zenodo.7015982)
DSL-LC07	IMGVR_UViG_3300033124_000301	3300033124	Ga0364579_10321	whole	Environmental;Aquatic;Freshwater;River	vOTU_02603595	40800	Linear	0.9826	High-confidence	90.51	0	High-quality	53;53;0;38	r__Duplodnaviria;k__Heunggongvirae;p__Uroviricota;c__Caudoviricetes;;f__Autographiviridae;;	geNomad	;;;;;;		geNomad v1.1.0 (10.5281/zenodo.7015982)
DSL-LC07	IMGVR_UViG_3300034066_000555	3300034066	Ga0335019_0000128	whole	Environmental;Aquatic;Freshwater;Lake	vOTU_06297266	45732	Linear	0.981	High-confidence	100	0	High-quality	58;57;1;38	r__Duplodnaviria;k__Heunggongvirae;p__Uroviricota;c__Caudoviricetes;;f__Autographiviridae;;	geNomad	;;;;;;		geNomad v1.1.0 (10.5281/zenodo.7015982)
DSL-LC07	IMGVR_UViG_3300034073_001788	3300034073	Ga0310130_0000245	whole	Environmental;Aquatic;Deep subsurface;Shale gas reservoir	vOTU_06305189	45251	Direct terminal repeat	0.9803	High-confidence	100	0	High-quality	61;61;0;46	r__Duplodnaviria;k__Heunggongvirae;p__Uroviricota;c__Caudoviricetes;;f__Autographiviridae;;	geNomad	;;;;;;		geNomad v1.1.0 (10.5281/zenodo.7015982)
DSL-LC07	IMGVR_UViG_3300034103_000336	3300034103	Ga0335030_0000347	whole	Environmental;Aquatic;Freshwater;Lake	vOTU_06334805	44810	Linear	0.9821	High-confidence	98.99	0	High-quality	57;57;0;47	r__Duplodnaviria;k__Heunggongvirae;p__Uroviricota;c__Caudoviricetes;;f__Autographiviridae;;	geNomad	;;;;;;		geNomad v1.1.0 (10.5281/zenodo.7015982)
DSL-LC07	IMGVR_UViG_3300034272_000524	3300034272	Ga0335049_0000148	whole	Environmental;Aquatic;Freshwater;Lake	vOTU_06396555	45746	Direct terminal repeat	0.982	High-confidence	100	0	High-quality	72;72;0;48	r__Duplodnaviria;k__Heunggongvirae;p__Uroviricota;c__Caudoviricetes;;f__Autographiviridae;;	geNomad	;;;;;;		geNomad v1.1.0 (10.5281/zenodo.7015982)
DSL-LC07	IMGVR_UViG_3300034272_000238	3300034272	Ga0335049_0000156	whole	Environmental;Aquatic;Freshwater;Lake	vOTU_06396611	44707	Linear	0.9824	High-confidence	98.94	0	High-quality	55;55;0;37	r__Duplodnaviria;k__Heunggongvirae;p__Uroviricota;c__Caudoviricetes;;f__Autographiviridae;;	geNomad	;;;;;;		geNomad v1.1.0 (10.5281/zenodo.7015982)
DSL-LC07	IMGVR_UViG_3300035670_000393	3300035670	Ga0310129_0000715	whole	Environmental;Aquatic;Deep subsurface;Shale gas reservoir	vOTU_06305189	45251	Direct terminal repeat	0.9812	High-confidence	100	0	High-quality	60;60;0;46	r__Duplodnaviria;k__Heunggongvirae;p__Uroviricota;c__Caudoviricetes;;f__Autographiviridae;;	geNomad	;;;;;;		geNomad v1.1.0 (10.5281/zenodo.7015982)
DSL-LC07	IMGVR_UViG_3300036770_000646	3300036770	Ga0310126_0001124	whole	Environmental;Aquatic;Deep subsurface;Shale gas reservoir	vOTU_06305189	45251	Direct terminal repeat	0.9823	High-confidence	100	0	High-quality	61;61;0;46	r__Duplodnaviria;k__Heunggongvirae;p__Uroviricota;c__Caudoviricetes;;f__Autographiviridae;;	geNomad	;;;;;;		geNomad v1.1.0 (10.5281/zenodo.7015982)
DSL-LC07	IMGVR_UViG_3300037189_003372	3300037189	Ga0372599_1212038	whole	Environmental;Aquatic;Freshwater;Lake	vOTU_01244264	30006	Linear	0.9819	High-confidence	66.52	0	Genome fragment	49;49;0;31	r__Duplodnaviria;k__Heunggongvirae;p__Uroviricota;c__Caudoviricetes;;f__Autographiviridae;;	geNomad	;;;;;;		geNomad v1.1.0 (10.5281/zenodo.7015982)
DSL-LC07	IMGVR_UViG_3300037541_000077	3300037541	Ga0335043_0000357	whole	Environmental;Aquatic;Freshwater;Lake	vOTU_06955782	44101	Linear	0.9824	High-confidence	97.97	0	High-quality	54;54;0;43	r__Duplodnaviria;k__Heunggongvirae;p__Uroviricota;c__Caudoviricetes;;f__Autographiviridae;;	geNomad	;;;;;;		geNomad v1.1.0 (10.5281/zenodo.7015982)
DSL-LC07	IMGVR_UViG_3300037991_001521	3300037991	Ga0183737_000048	whole	Environmental;Aquatic;Marine;Unclassified	vOTU_05094611	65974	Linear	0.9825	High-confidence	100	0	High-quality	78;76;0;60	r__Duplodnaviria;k__Heunggongvirae;p__Uroviricota;c__Caudoviricetes;;f__Autographiviridae;;	geNomad	;;;;;;		geNomad v1.1.0 (10.5281/zenodo.7015982)
DSL-LC07	IMGVR_UViG_3300042376_000284	3300042376	Ga0453936_0000095	whole	Environmental;Aquatic;Freshwater;Lake	vOTU_06263983	45132	Linear	0.9823	High-confidence	99.2	0	High-quality	58;58;0;49	r__Duplodnaviria;k__Heunggongvirae;p__Uroviricota;c__Caudoviricetes;;f__Autographiviridae;;	geNomad	;;;;;;		geNomad v1.1.0 (10.5281/zenodo.7015982)
DSL-LC07	IMGVR_UViG_3300042453_000451	3300042453	Ga0453175_0000375	whole	Environmental;Aquatic;Freshwater;Lake	vOTU_07279006	45850	Linear	0.9823	High-confidence	100	0	High-quality	71;71;0;48	r__Duplodnaviria;k__Heunggongvirae;p__Uroviricota;c__Caudoviricetes;;f__Autographiviridae;;	geNomad	;;;;;;		geNomad v1.1.0 (10.5281/zenodo.7015982)
DSL-LC07	IMGVR_UViG_3300042476_000112	3300042476	Ga0453896_0000104	whole	Environmental;Aquatic;Freshwater;Lake	vOTU_06334805	44673	Linear	0.9824	High-confidence	98.68	0	High-quality	57;57;0;47	r__Duplodnaviria;k__Heunggongvirae;p__Uroviricota;c__Caudoviricetes;;f__Autographiviridae;;	geNomad	;;;;;;		geNomad v1.1.0 (10.5281/zenodo.7015982)
DSL-LC07	IMGVR_UViG_3300042504_000276	3300042504	Ga0453187_0000172	whole	Environmental;Aquatic;Freshwater;Lake	vOTU_01935400	46296	Linear	0.9828	High-confidence	100	0	High-quality	63;63;0;46	r__Duplodnaviria;k__Heunggongvirae;p__Uroviricota;c__Caudoviricetes;;f__Autographiviridae;;	geNomad	;;;;;;		geNomad v1.1.0 (10.5281/zenodo.7015982)
DSL-LC07	IMGVR_UViG_3300042509_000416	3300042509	Ga0453196_0000264	whole	Environmental;Aquatic;Freshwater;Lake	vOTU_06263983	41417	Linear	0.9826	High-confidence	91.01	0	High-quality	55;55;0;45	r__Duplodnaviria;k__Heunggongvirae;p__Uroviricota;c__Caudoviricetes;;f__Autographiviridae;;	geNomad	;;;;;;		geNomad v1.1.0 (10.5281/zenodo.7015982)
DSL-LC07	IMGVR_UViG_3300042522_000112	3300042522	Ga0453221_0000062	whole	Environmental;Aquatic;Freshwater;Lake	vOTU_07221026	44805	Linear	0.9824	High-confidence	97.75	0	High-quality	55;55;0;37	r__Duplodnaviria;k__Heunggongvirae;p__Uroviricota;c__Caudoviricetes;;f__Autographiviridae;;	geNomad	;;;;;;		geNomad v1.1.0 (10.5281/zenodo.7015982)
DSL-LC07	IMGVR_UViG_3300042554_000811	3300042554	Ga0453204_0000209	whole	Environmental;Aquatic;Freshwater;Lake	vOTU_07358356	44075	Direct terminal repeat	0.9818	High-confidence	100	0	High-quality	59;59;0;47	r__Duplodnaviria;k__Heunggongvirae;p__Uroviricota;c__Caudoviricetes;;f__Autographiviridae;;	geNomad	;;;;;;		geNomad v1.1.0 (10.5281/zenodo.7015982)
DSL-LC07	IMGVR_UViG_3300042691_008871	3300042691	Ga0415385_0003740	whole	Environmental;Aquatic;Freshwater;Lake	vOTU_01004566	44629	Direct terminal repeat	0.9808	High-confidence	100	0	High-quality	63;62;1;33	r__Duplodnaviria;k__Heunggongvirae;p__Uroviricota;c__Caudoviricetes;;f__Autographiviridae;;	geNomad	;;;;;;		geNomad v1.1.0 (10.5281/zenodo.7015982)
DSL-LC07	IMGVR_UViG_3300042691_004721	3300042691	Ga0415385_0004524	whole	Environmental;Aquatic;Freshwater;Lake	vOTU_01923994	40611	Linear	0.9822	High-confidence	89.94	0	Genome fragment	44;44;0;34	r__Duplodnaviria;k__Heunggongvirae;p__Uroviricota;c__Caudoviricetes;;f__Autographiviridae;;	geNomad	;;;;;;		geNomad v1.1.0 (10.5281/zenodo.7015982)
DSL-LC07	IMGVR_UViG_3300042860_000447	3300042860	Ga0453081_0000363	whole	Environmental;Aquatic;Freshwater;Lake	vOTU_01935400	46240	Linear	0.9828	High-confidence	100	0	High-quality	64;64;0;47	r__Duplodnaviria;k__Heunggongvirae;p__Uroviricota;c__Caudoviricetes;;f__Autographiviridae;;	geNomad	;;;;;;		geNomad v1.1.0 (10.5281/zenodo.7015982)
DSL-LC07	IMGVR_UViG_3300042987_000361	3300042987	Ga0451684_0000136	whole	Environmental;Aquatic;Freshwater;River	vOTU_07492137	29930	Linear	0.9823	High-confidence	65.43	0	Genome fragment	45;45;0;30	r__Duplodnaviria;k__Heunggongvirae;p__Uroviricota;c__Caudoviricetes;;f__Autographiviridae;;	geNomad	;;;;;;		geNomad v1.1.0 (10.5281/zenodo.7015982)
DSL-LC07	IMGVR_UViG_3300043395_000503	3300043395	Ga0451677_0000205	whole	Environmental;Aquatic;Freshwater;River	vOTU_07523043	45680	Linear	0.982	High-confidence	100	0	High-quality	59;59;0;42	r__Duplodnaviria;k__Heunggongvirae;p__Uroviricota;c__Caudoviricetes;;f__Autographiviridae;;	geNomad	;;;;;;		geNomad v1.1.0 (10.5281/zenodo.7015982)
DSL-LC07	IMGVR_UViG_3300043427_000443	3300043427	Ga0451747_0000164	whole	Environmental;Aquatic;Freshwater;River	vOTU_01923627	45388	Direct terminal repeat	0.9825	High-confidence	100	0	High-quality	58;57;1;48	r__Duplodnaviria;k__Heunggongvirae;p__Uroviricota;c__Caudoviricetes;;f__Autographiviridae;;	geNomad	;;;;;;		geNomad v1.1.0 (10.5281/zenodo.7015982)
DSL-LC07	IMGVR_UViG_3300043548_000058	3300043548	Ga0451751_0000058	whole	Environmental;Aquatic;Freshwater;River	vOTU_00636676	46688	Direct terminal repeat	0.9826	High-confidence	100	0	High-quality	71;71;0;44	r__Duplodnaviria;k__Heunggongvirae;p__Uroviricota;c__Caudoviricetes;;f__Autographiviridae;;	geNomad	;;;;;;		geNomad v1.1.0 (10.5281/zenodo.7015982)
DSL-LC07	IMGVR_UViG_3300044608_000461	3300044608	Ga0453734_0000593	whole	Environmental;Aquatic;Freshwater;Lake	vOTU_06955782	44711	Direct terminal repeat	0.9818	High-confidence	100	0	High-quality	53;53;0;44	r__Duplodnaviria;k__Heunggongvirae;p__Uroviricota;c__Caudoviricetes;;f__Autographiviridae;;	geNomad	;;;;;;		geNomad v1.1.0 (10.5281/zenodo.7015982)
DSL-LC07	IMGVR_UViG_3300044609_000036	3300044609	Ga0453736_0000158	whole	Environmental;Aquatic;Freshwater;Lake	vOTU_07712832	46393	Direct terminal repeat	0.983	High-confidence	100	0	High-quality	61;61;0;42	r__Duplodnaviria;k__Heunggongvirae;p__Uroviricota;c__Caudoviricetes;;f__Autographiviridae;;	geNomad	;;;;;;		geNomad v1.1.0 (10.5281/zenodo.7015982)
DSL-LC07	IMGVR_UViG_3300044609_000155	3300044609	Ga0453736_0000187	whole	Environmental;Aquatic;Freshwater;Lake	vOTU_07713138	43560	Direct terminal repeat	0.9819	High-confidence	100	0	High-quality	58;58;0;39	r__Duplodnaviria;k__Heunggongvirae;p__Uroviricota;c__Caudoviricetes;;f__Autographiviridae;;	geNomad	;;;;;;		geNomad v1.1.0 (10.5281/zenodo.7015982)
DSL-LC07	IMGVR_UViG_3300044611_000110	3300044611	Ga0453738_0000394	whole	Environmental;Aquatic;Freshwater;Lake	vOTU_03786631	44195	Linear	0.9826	High-confidence	98.09	0	High-quality	57;57;0;38	r__Duplodnaviria;k__Heunggongvirae;p__Uroviricota;c__Caudoviricetes;;f__Autographiviridae;;	geNomad	;;;;;;		geNomad v1.1.0 (10.5281/zenodo.7015982)
DSL-LC07	IMGVR_UViG_3300044631_000572	3300044631	Ga0453715_0000314	whole	Environmental;Aquatic;Freshwater;Lake	vOTU_06305756	44995	Linear	0.982	High-confidence	99.95	0	High-quality	61;61;0;45	r__Duplodnaviria;k__Heunggongvirae;p__Uroviricota;c__Caudoviricetes;;f__Autographiviridae;;	geNomad	;;;;;;		geNomad v1.1.0 (10.5281/zenodo.7015982)
DSL-LC07	IMGVR_UViG_3300044636_000261	3300044636	Ga0453707_0000251	whole	Environmental;Aquatic;Freshwater;Lake	vOTU_06955782	45012	Linear	0.9819	High-confidence	100	0	High-quality	53;53;0;44	r__Duplodnaviria;k__Heunggongvirae;p__Uroviricota;c__Caudoviricetes;;f__Autographiviridae;;	geNomad	;;;;;;		geNomad v1.1.0 (10.5281/zenodo.7015982)
DSL-LC07	IMGVR_UViG_3300044641_000650	3300044641	Ga0453727_0000320	whole	Environmental;Aquatic;Freshwater;Lake	vOTU_06241057	45671	Direct terminal repeat	0.9827	High-confidence	100	0	High-quality	64;63;1;45	r__Duplodnaviria;k__Heunggongvirae;p__Uroviricota;c__Caudoviricetes;;f__Autographiviridae;;	geNomad	;;;;;;		geNomad v1.1.0 (10.5281/zenodo.7015982)
DSL-LC07	IMGVR_UViG_3300044641_002811	3300044641	Ga0453727_0000137	whole	Environmental;Aquatic;Freshwater;Lake	vOTU_06240802	64956	Linear	0.9796	High-confidence	100	0	High-quality	88;88;0;60	r__Duplodnaviria;k__Heunggongvirae;p__Uroviricota;c__Caudoviricetes;;;;	geNomad	;;;;;;		geNomad v1.1.0 (10.5281/zenodo.7015982)
DSL-LC07	IMGVR_UViG_3300044645_000495	3300044645	Ga0453098_0000263	whole	Environmental;Aquatic;Freshwater;Lake	vOTU_06263983	48320	Linear	0.9821	High-confidence	100	0	High-quality	60;60;0;51	r__Duplodnaviria;k__Heunggongvirae;p__Uroviricota;c__Caudoviricetes;;f__Autographiviridae;;	geNomad	;;;;;;		geNomad v1.1.0 (10.5281/zenodo.7015982)
DSL-LC07	IMGVR_UViG_3300044825_000669	3300044825	Ga0451703_0000378	whole	Environmental;Aquatic;Freshwater;River	vOTU_00403424	31926	Linear	0.9813	High-confidence	70.92	0	Genome fragment	57;57;0;41	r__Duplodnaviria;k__Heunggongvirae;p__Uroviricota;c__Caudoviricetes;;f__Autographiviridae;;	geNomad	;;;;;;		geNomad v1.1.0 (10.5281/zenodo.7015982)
DSL-LC07	IMGVR_UViG_3300045999_002467	3300045999	Ga0485173_0000209	whole	Environmental;Aquatic;Freshwater;Lake	vOTU_06305756	44746	Linear	0.982	High-confidence	99.41	0	High-quality	61;61;0;45	r__Duplodnaviria;k__Heunggongvirae;p__Uroviricota;c__Caudoviricetes;;f__Autographiviridae;;	geNomad	;;;;;;		geNomad v1.1.0 (10.5281/zenodo.7015982)
DSL-LC07	IMGVR_UViG_3300046808_000087	3300046808	Ga0485295_000056	whole	Environmental;Aquatic;Freshwater;River	vOTU_00636676	46685	Direct terminal repeat	0.9827	High-confidence	100	0	High-quality	70;70;0;44	r__Duplodnaviria;k__Heunggongvirae;p__Uroviricota;c__Caudoviricetes;;f__Autographiviridae;;	geNomad	;;;;;;		geNomad v1.1.0 (10.5281/zenodo.7015982)
DSL-LC07	IMGVR_UViG_3300047276_000179	3300047276	Ga0466472_000104	whole	Environmental;Aquatic;Freshwater;River	vOTU_08208089	33264	Linear	0.9821	High-confidence	72.75	0	Genome fragment	43;43;0;29	r__Duplodnaviria;k__Heunggongvirae;p__Uroviricota;c__Caudoviricetes;;f__Autographiviridae;;	geNomad	;;;;;;		geNomad v1.1.0 (10.5281/zenodo.7015982)
DSL-LC07	IMGVR_UViG_3300047287_000089	3300047287	Ga0466495_000005	whole	Environmental;Aquatic;Freshwater;River	vOTU_00498372	45747	Linear	0.9816	High-confidence	100	0	High-quality	61;60;1;38	r__Duplodnaviria;k__Heunggongvirae;p__Uroviricota;c__Caudoviricetes;;f__Autographiviridae;;	geNomad	;;;;;;		geNomad v1.1.0 (10.5281/zenodo.7015982)
DSL-LC07	IMGVR_UViG_3300047403_000022	3300047403	Ga0466549_000053	whole	Environmental;Aquatic;Freshwater;River	vOTU_08237229	47278	Linear	0.9824	High-confidence	100	0	High-quality	65;65;0;43	r__Duplodnaviria;k__Heunggongvirae;p__Uroviricota;c__Caudoviricetes;;f__Autographiviridae;;	geNomad	;;;;;;		geNomad v1.1.0 (10.5281/zenodo.7015982)
DSL-LC07	IMGVR_UViG_3300047510_000323	3300047510	Ga0485307_000075	whole	Environmental;Aquatic;Freshwater;River	vOTU_07549392	46545	Linear	0.9826	High-confidence	100	0	High-quality	57;57;0;47	r__Duplodnaviria;k__Heunggongvirae;p__Uroviricota;c__Caudoviricetes;;;;	vOTU consensus	;;;;;;		geNomad v1.1.0 (10.5281/zenodo.7015982)
DSL-LC07	IMGVR_UViG_3300047510_000374	3300047510	Ga0485307_000072	whole	Environmental;Aquatic;Freshwater;River	vOTU_05614998	48683	Linear	0.9824	High-confidence	100	0	High-quality	70;69;0;41	r__Duplodnaviria;k__Heunggongvirae;p__Uroviricota;c__Caudoviricetes;;f__Autographiviridae;;	geNomad	;;;;;;		geNomad v1.1.0 (10.5281/zenodo.7015982)
DSL-LC07	IMGVR_UViG_3300047546_000533	3300047546	Ga0485229_000207	whole	Environmental;Aquatic;Freshwater;River	vOTU_07523043	30851	Linear	0.9814	High-confidence	67.06	0	Genome fragment	50;50;0;34	r__Duplodnaviria;k__Heunggongvirae;p__Uroviricota;c__Caudoviricetes;;f__Autographiviridae;;	geNomad	;;;;;;		geNomad v1.1.0 (10.5281/zenodo.7015982)
DSL-LC07	IMGVR_UViG_3300047550_000290	3300047550	Ga0485236_0000199	whole	Environmental;Aquatic;Freshwater;River	vOTU_07491583	33993	Linear	0.9828	High-confidence	74.02	0	Genome fragment	55;55;0;39	r__Duplodnaviria;k__Heunggongvirae;p__Uroviricota;c__Caudoviricetes;;f__Autographiviridae;;	geNomad	;;;;;;		geNomad v1.1.0 (10.5281/zenodo.7015982)
DSL-LC07	IMGVR_UViG_3300047550_000211	3300047550	Ga0485236_0000098	whole	Environmental;Aquatic;Freshwater;River	vOTU_07492629	46130	Linear	0.983	High-confidence	100	0	High-quality	65;65;0;44	r__Duplodnaviria;k__Heunggongvirae;p__Uroviricota;c__Caudoviricetes;;f__Autographiviridae;;	geNomad	;;;;;;		geNomad v1.1.0 (10.5281/zenodo.7015982)
DSL-LC07	IMGVR_UViG_3300047562_000673	3300047562	Ga0485290_0000046	whole	Environmental;Aquatic;Freshwater;River	vOTU_07543533	45153	Linear	0.982	High-confidence	100	0	High-quality	63;63;0;45	r__Duplodnaviria;k__Heunggongvirae;p__Uroviricota;c__Caudoviricetes;;f__Autographiviridae;;	geNomad	;;;;;;		geNomad v1.1.0 (10.5281/zenodo.7015982)
DSL-LC07	IMGVR_UViG_3300051213_000089	3300051213	Ga0485303_0000030	whole	Environmental;Aquatic;Freshwater;River	vOTU_00636676	50964	Linear	0.9826	High-confidence	100	0	High-quality	73;73;0;46	r__Duplodnaviria;k__Heunggongvirae;p__Uroviricota;c__Caudoviricetes;;f__Autographiviridae;;	geNomad	;;;;;;		geNomad v1.1.0 (10.5281/zenodo.7015982)

## Sheet: S4
Genome	Kingdom	Phylum	Class	Order	Family	Genus	preVC	VC Status	VC	VC Size	Quality	Adjusted P-value	VC Avg Distance	Topology Confidence Score	Genus Confidence Score	VC Kingdoms	VC Phyla	VC Classes	VC Orders	VC Families	VC Genera
Acholeplasma~phage~MV-L51	Loebvirae	Hofneiviricota	Faserviricetes	Tubulavirales	Plectroviridae	Plectrovirus		Singleton
Acholeplasma~virus~L2	Unassigned	Unassigned	Unassigned	Unassigned	Plasmaviridae	Plasmavirus		Singleton
Achromobacter~phage~83-24	Heunggongvirae	Uroviricota	Caudoviricetes	Caudovirales	Siphoviridae	Steinhofvirus	preVC_0	Clustered	VC_0_0	2	0.1713	0.907994	2.23607	0.1555	1	1	1	1	1	1	1
Achromobacter~phage~JWAlpha	Heunggongvirae	Uroviricota	Caudoviricetes	Caudovirales	Schitoviridae	Jwalphavirus	preVC_7	Clustered	VC_7_0	14	0.319	1	7.10609	0.319	0.967	1	1	1	1	1	9
Achromobacter~phage~JWF	Heunggongvirae	Uroviricota	Caudoviricetes	Caudovirales	Siphoviridae	Unassigned	preVC_17	Clustered	VC_17_0	2	1	0	7.74597	0	1	1	1	1	1	1	1
Achromobacter~phage~JWX	Heunggongvirae	Uroviricota	Caudoviricetes	Caudovirales	Siphoviridae	Steinhofvirus	preVC_0	Clustered	VC_0_0	2	0.1713	0.907994	2.23607	0.1555	1	1	1	1	1	1	1
Achromobacter~phage~Mano	Heunggongvirae	Uroviricota	Caudoviricetes	Caudovirales	Myoviridae	Unassigned	preVC_19	Clustered	VC_19_0	8	0.475	1	5.53469	0.475	1	1	1	1	1	1	1
Achromobacter~phage~Motura	Heunggongvirae	Uroviricota	Caudoviricetes	Caudovirales	Myoviridae	Moturavirus	preVC_24	Clustered/Singleton	VC_24_1	1	0	0	0	0	1	1	1	1	1	1	1
Achromobacter~phage~phiAxp-1	Heunggongvirae	Uroviricota	Caudoviricetes	Caudovirales	Siphoviridae	Unassigned	preVC_1	Clustered	VC_1_0	12	0.6993	1	6.0841	0.6993	1	1	1	1	1	1	4
Achromobacter~phage~phiAxp-2	Heunggongvirae	Uroviricota	Caudoviricetes	Caudovirales	Siphoviridae	Unassigned	preVC_34	Clustered	VC_34_0	7	0.0561	0.999009	7.13322	0.056	1	1	1	1	1	2	2
Achromobacter~phage~phiAxp-3	Heunggongvirae	Uroviricota	Caudoviricetes	Caudovirales	Schitoviridae	Jwalphavirus	preVC_7	Clustered	VC_7_0	14	0.319	1	7.10609	0.319	0.967	1	1	1	1	1	9
Achromobacter~phage~vB_AchrS_AchV4	Heunggongvirae	Uroviricota	Caudoviricetes	Caudovirales	Siphoviridae	Unassigned	preVC_28	Clustered	VC_28_0	4	0.0953	0.99893	7.18332	0.0952	1	1	1	1	1	1	0
Achromobacter~phage~vB_AxyP_19-32_Axy04	Heunggongvirae	Uroviricota	Caudoviricetes	Caudovirales	Schitoviridae	Dongdastvirus	preVC_7	Clustered	VC_7_0	14	0.319	1	7.10609	0.319	0.967	1	1	1	1	1	9
Achromobacter~phage~vB_AxyP_19-32_Axy10	Heunggongvirae	Uroviricota	Caudoviricetes	Caudovirales	Schitoviridae	Pourcelvirus	preVC_7	Clustered	VC_7_0	14	0.319	1	7.10609	0.319	0.967	1	1	1	1	1	9
Achromobacter~phage~vB_AxyP_19-32_Axy11	Heunggongvirae	Uroviricota	Caudoviricetes	Caudovirales	Schitoviridae	Pourcelvirus	preVC_7	Clustered	VC_7_0	14	0.319	1	7.10609	0.319	0.967	1	1	1	1	1	9
Achromobacter~phage~vB_AxyP_19-32_Axy12	Heunggongvirae	Uroviricota	Caudoviricetes	Caudovirales	Schitoviridae	Dongdastvirus	preVC_7	Clustered	VC_7_0	14	0.319	1	7.10609	0.319	0.967	1	1	1	1	1	9
Achromobacter~phage~vB_AxyP_19-32_Axy24	Heunggongvirae	Uroviricota	Caudoviricetes	Caudovirales	Schitoviridae	Dongdastvirus	preVC_7	Clustered	VC_7_0	14	0.319	1	7.10609	0.319	0.967	1	1	1	1	1	9
Acidianus~bottle-shaped~virus	Unassigned	Unassigned	Unassigned	Unassigned	Ampullaviridae	Bottigliavirus	preVC_37	Clustered	VC_37_0	3	1	0	3.45283	0	1	0	0	0	0	1	1
Acidianus~bottle-shaped~virus~2~strain~ABV2	Unassigned	Unassigned	Unassigned	Unassigned	Ampullaviridae	Bottigliavirus	preVC_37	Clustered	VC_37_0	3	1	0	3.45283	0	1	0	0	0	0	1	1
Acidianus~bottle-shaped~virus~3~strain~ABV3	Unassigned	Unassigned	Unassigned	Unassigned	Ampullaviridae	Bottigliavirus	preVC_37	Clustered	VC_37_0	3	1	0	3.45283	0	1	0	0	0	0	1	1
Acidianus~filamentous~virus~1	Zilligvirae	Taleaviricota	Tokiviricetes	Ligamenvirales	Lipothrixviridae	Gammalipothrixvirus		Outlier
Acidianus~filamentous~virus~2	Zilligvirae	Taleaviricota	Tokiviricetes	Ligamenvirales	Lipothrixviridae	Deltalipothrixvirus	preVC_40	Clustered	VC_40_0	2	0.435	0.853207	3.60555	0.3712	1	1	1	1	1	1	1
Acidianus~filamentous~virus~3	Zilligvirae	Taleaviricota	Tokiviricetes	Ligamenvirales	Lipothrixviridae	Betalipothrixvirus	preVC_39	Clustered	VC_39_0	6	0.9407	0.999997	5.15343	0.9407	1	1	1	1	1	1	1
Acidianus~filamentous~virus~6	Zilligvirae	Taleaviricota	Tokiviricetes	Ligamenvirales	Lipothrixviridae	Betalipothrixvirus	preVC_39	Clustered	VC_39_0	6	0.9407	0.999997	5.15343	0.9407	1	1	1	1	1	1	1
Acidianus~filamentous~virus~7	Zilligvirae	Taleaviricota	Tokiviricetes	Ligamenvirales	Lipothrixviridae	Betalipothrixvirus	preVC_39	Clustered	VC_39_0	6	0.9407	0.999997	5.15343	0.9407	1	1	1	1	1	1	1
Acidianus~filamentous~virus~8	Zilligvirae	Taleaviricota	Tokiviricetes	Ligamenvirales	Lipothrixviridae	Betalipothrixvirus	preVC_39	Clustered	VC_39_0	6	0.9407	0.999997	5.15343	0.9407	1	1	1	1	1	1	1
Acidianus~filamentous~virus~9	Zilligvirae	Taleaviricota	Tokiviricetes	Ligamenvirales	Lipothrixviridae	Betalipothrixvirus	preVC_39	Clustered	VC_39_0	6	0.9407	0.999997	5.15343	0.9407	1	1	1	1	1	1	1
Acidianus~rod-shaped~virus~1	Zilligvirae	Taleaviricota	Tokiviricetes	Ligamenvirales	Rudiviridae	Itarudivirus		Outlier
Acidianus~rod-shaped~virus~2	Zilligvirae	Taleaviricota	Tokiviricetes	Ligamenvirales	Rudiviridae	Hoswirudivirus		Outlier
Acidianus~spindle-shaped~virus~1	Unassigned	Unassigned	Unassigned	Unassigned	Fuselloviridae	Betafusellovirus	preVC_42	Clustered	VC_42_0	9	0.9084	0.999996	4.29254	0.9084	1	0	0	0	0	1	2
Acidianus~tailed~spindle~virus	Unassigned	Unassigned	Unassigned	Unassigned	Bicaudaviridae	Unassigned		Outlier
Acidianus~two-tailed~virus	Unassigned	Unassigned	Unassigned	Unassigned	Bicaudaviridae	Bicaudavirus		Outlier
Acidovorax~phage~ACP17	Heunggongvirae	Uroviricota	Caudoviricetes	Caudovirales	Myoviridae	Busanvirus		Outlier
Acinetobacter~phage~133	Heunggongvirae	Uroviricota	Caudoviricetes	Caudovirales	Straboviridae	Unassigned		Overlap (VC_54/VC_58/VC_62)
Acinetobacter~phage~AB1	Heunggongvirae	Uroviricota	Caudoviricetes	Caudovirales	Myoviridae	Obolenskvirus	preVC_64	Clustered	VC_64_0	9	0.8138	1	6.24495	0.8138	1	1	1	1	1	1	1
Acinetobacter~phage~AB3	Heunggongvirae	Uroviricota	Caudoviricetes	Caudovirales	Autographiviridae	Friunavirus	preVC_68	Clustered	VC_68_0	25	1	0	3.99502	0	1	1	1	1	1	1	3
Acinetobacter~phage~AM101	Heunggongvirae	Uroviricota	Caudoviricetes	Caudovirales	Myoviridae	Lazarusvirus		Overlap (VC_54/VC_58/VC_62)
Acinetobacter~phage~AP205	Orthornavirae	Lenarviricota	Leviviricetes	Norzivirales	Duinviridae	Apeevirus		Outlier
Acinetobacter~phage~AP22	Heunggongvirae	Uroviricota	Caudoviricetes	Caudovirales	Myoviridae	Obolenskvirus	preVC_64	Clustered	VC_64_0	9	0.8138	1	6.24495	0.8138	1	1	1	1	1	1	1
Acinetobacter~phage~AbKT21phiIII	Heunggongvirae	Uroviricota	Caudoviricetes	Caudovirales	Autographiviridae	Friunavirus	preVC_68	Clustered	VC_68_0	25	1	0	3.99502	0	1	1	1	1	1	1	3
Acinetobacter~phage~AbP2	Heunggongvirae	Uroviricota	Caudoviricetes	Caudovirales	Myoviridae	Obolenskvirus	preVC_64	Clustered	VC_64_0	9	0.8138	1	6.24495	0.8138	1	1	1	1	1	1	1
Acinetobacter~phage~AbTZA1	Heunggongvirae	Uroviricota	Caudoviricetes	Caudovirales	Myoviridae	Hadassahvirus		Overlap (VC_54/VC_58/VC_62)
Acinetobacter~phage~Abp1	Heunggongvirae	Uroviricota	Caudoviricetes	Caudovirales	Autographiviridae	Friunavirus	preVC_68	Clustered	VC_68_0	25	1	0	3.99502	0	1	1	1	1	1	1	3
Acinetobacter~phage~Ac42	Heunggongvirae	Uroviricota	Caudoviricetes	Caudovirales	Myoviridae	Unassigned		Overlap (VC_54/VC_58/VC_62)
Acinetobacter~phage~Acj61	Heunggongvirae	Uroviricota	Caudoviricetes	Caudovirales	Straboviridae	Lasallevirus		Overlap (VC_54/VC_58/VC_62)
Acinetobacter~phage~Acj9	Heunggongvirae	Uroviricota	Caudoviricetes	Caudovirales	Myoviridae	Acajnonavirus		Overlap (VC_54/VC_58/VC_62)
Acinetobacter~phage~Fri1	Heunggongvirae	Uroviricota	Caudoviricetes	Caudovirales	Autographiviridae	Friunavirus	preVC_68	Clustered	VC_68_0	25	1	0	3.99502	0	1	1	1	1	1	1	3
Acinetobacter~phage~IME-200	Heunggongvirae	Uroviricota	Caudoviricetes	Caudovirales	Autographiviridae	Friunavirus	preVC_68	Clustered	VC_68_0	25	1	0	3.99502	0	1	1	1	1	1	1	3
Acinetobacter~phage~IMEAB3	Heunggongvirae	Uroviricota	Caudoviricetes	Caudovirales	Siphoviridae	Lokivirus	preVC_1	Clustered	VC_1_0	12	0.6993	1	6.0841	0.6993	1	1	1	1	1	1	4
Acinetobacter~phage~KARL-1	Heunggongvirae	Uroviricota	Caudoviricetes	Caudovirales	Myoviridae	Lazarusvirus		Overlap (VC_54/VC_58/VC_62)
Acinetobacter~phage~LZ35	Heunggongvirae	Uroviricota	Caudoviricetes	Caudovirales	Myoviridae	Obolenskvirus	preVC_64	Clustered	VC_64_0	9	0.8138	1	6.24495	0.8138	1	1	1	1	1	1	1
Acinetobacter~phage~Loki	Heunggongvirae	Uroviricota	Caudoviricetes	Caudovirales	Siphoviridae	Lokivirus	preVC_1	Clustered	VC_1_0	12	0.6993	1	6.0841	0.6993	1	1	1	1	1	1	4
Acinetobacter~phage~Petty	Heunggongvirae	Uroviricota	Caudoviricetes	Caudovirales	Autographiviridae	Pettyvirus	preVC_68	Clustered	VC_68_0	25	1	0	3.99502	0	1	1	1	1	1	1	3
Acinetobacter~phage~Presley	Heunggongvirae	Uroviricota	Caudoviricetes	Caudovirales	Schitoviridae	Presleyvirus		Outlier
Acinetobacter~phage~SH-Ab~15519	Heunggongvirae	Uroviricota	Caudoviricetes	Caudovirales	Autographiviridae	Friunavirus	preVC_68	Clustered	VC_68_0	25	1	0	3.99502	0	1	1	1	1	1	1	3
Acinetobacter~phage~SWH-Ab-1	Heunggongvirae	Uroviricota	Caudoviricetes	Caudovirales	Autographiviridae	Friunavirus	preVC_68	Clustered	VC_68_0	25	1	0	3.99502	0	1	1	1	1	1	1	3
Acinetobacter~phage~SWH-Ab-3	Heunggongvirae	Uroviricota	Caudoviricetes	Caudovirales	Autographiviridae	Friunavirus	preVC_68	Clustered	VC_68_0	25	1	0	3.99502	0	1	1	1	1	1	1	3
Acinetobacter~phage~VB_ApiP_XC38	Heunggongvirae	Uroviricota	Caudoviricetes	Caudovirales	Schitoviridae	Presleyvirus		Outlier
Acinetobacter~phage~WCHABP1	Heunggongvirae	Uroviricota	Caudoviricetes	Caudovirales	Myoviridae	Obolenskvirus	preVC_64	Clustered	VC_64_0	9	0.8138	1	6.24495	0.8138	1	1	1	1	1	1	1
Acinetobacter~phage~WCHABP12	Heunggongvirae	Uroviricota	Caudoviricetes	Caudovirales	Myoviridae	Obolenskvirus	preVC_64	Clustered	VC_64_0	9	0.8138	1	6.24495	0.8138	1	1	1	1	1	1	1
Acinetobacter~phage~WCHABP5	Heunggongvirae	Uroviricota	Caudoviricetes	Caudovirales	Autographiviridae	Friunavirus	preVC_68	Clustered	VC_68_0	25	1	0	3.99502	0	1	1	1	1	1	1	3
Acinetobacter~phage~YMC-13-01-C62	Heunggongvirae	Uroviricota	Caudoviricetes	Caudovirales	Myoviridae	Obolenskvirus	preVC_64	Clustered	VC_64_0	9	0.8138	1	6.24495	0.8138	1	1	1	1	1	1	1
Acinetobacter~phage~YMC/09/02/B1251	Heunggongvirae	Uroviricota	Caudoviricetes	Caudovirales	Siphoviridae	Vieuvirus	preVC_71	Clustered	VC_71_0	3	0.9056	0.97619	6.46224	0.884	1	1	1	1	1	1	1
Acinetobacter~phage~YMC11/11/R3177	Heunggongvirae	Uroviricota	Caudoviricetes	Caudovirales	Siphoviridae	Vieuvirus	preVC_71	Clustered	VC_71_0	3	0.9056	0.97619	6.46224	0.884	1	1	1	1	1	1	1
Acinetobacter~phage~YMC11/12/R2315	Heunggongvirae	Uroviricota	Caudoviricetes	Caudovirales	Myoviridae	Obolenskvirus	preVC_64	Clustered	VC_64_0	9	0.8138	1	6.24495	0.8138	1	1	1	1	1	1	1
Acinetobacter~phage~YMC13/03/R2096	Heunggongvirae	Uroviricota	Caudoviricetes	Caudovirales	Myoviridae	Unassigned		Outlier
Acinetobacter~phage~ZZ1	Heunggongvirae	Uroviricota	Caudoviricetes	Caudovirales	Myoviridae	Zedzedvirus		Overlap (VC_54/VC_58/VC_62)
Acinetobacter~phage~phiAB1	Heunggongvirae	Uroviricota	Caudoviricetes	Caudovirales	Autographiviridae	Friunavirus	preVC_68	Clustered	VC_68_0	25	1	0	3.99502	0	1	1	1	1	1	1	3
Acinetobacter~phage~phiAB6	Heunggongvirae	Uroviricota	Caudoviricetes	Caudovirales	Autographiviridae	Friunavirus	preVC_68	Clustered	VC_68_0	25	1	0	3.99502	0	1	1	1	1	1	1	3
Acinetobacter~phage~phiAC-1	Heunggongvirae	Uroviricota	Caudoviricetes	Caudovirales	Myoviridae	Unassigned		Outlier
Acinetobacter~phage~vB_AbaM-IME-AB2	Heunggongvirae	Uroviricota	Caudoviricetes	Caudovirales	Myoviridae	Obolenskvirus	preVC_64	Clustered	VC_64_0	9	0.8138	1	6.24495	0.8138	1	1	1	1	1	1	1
Acinetobacter~phage~vB_AbaM_Acibel004	Heunggongvirae	Uroviricota	Caudoviricetes	Caudovirales	Myoviridae	Saclayvirus	preVC_75	Clustered/Singleton	VC_75_1	1	0	0	0	0	1	1	1	1	1	1	1
Acinetobacter~phage~vB_AbaM_Apostate	Heunggongvirae	Uroviricota	Caudoviricetes	Caudovirales	Myoviridae	Lazarusvirus		Overlap (VC_54/VC_58/VC_62)
Acinetobacter~phage~vB_AbaM_B09_Aci01-1	Heunggongvirae	Uroviricota	Caudoviricetes	Caudovirales	Myoviridae	Saclayvirus	preVC_75	Clustered	VC_75_0	4	0.6119	0.999957	5.18048	0.6119	1	1	1	1	1	1	1
Acinetobacter~phage~vB_AbaM_B09_Aci02-2	Heunggongvirae	Uroviricota	Caudoviricetes	Caudovirales	Myoviridae	Saclayvirus	preVC_75	Clustered	VC_75_0	4	0.6119	0.999957	5.18048	0.6119	1	1	1	1	1	1	1
Acinetobacter~phage~vB_AbaM_B09_Aci05	Heunggongvirae	Uroviricota	Caudoviricetes	Caudovirales	Myoviridae	Saclayvirus	preVC_75	Clustered	VC_75_0	4	0.6119	0.999957	5.18048	0.6119	1	1	1	1	1	1	1
Acinetobacter~phage~vB_AbaM_Berthold	Heunggongvirae	Uroviricota	Caudoviricetes	Caudovirales	Myoviridae	Lazarusvirus		Overlap (VC_54/VC_58/VC_62)
Acinetobacter~phage~vB_AbaM_Kimel	Heunggongvirae	Uroviricota	Caudoviricetes	Caudovirales	Myoviridae	Lazarusvirus		Overlap (VC_54/VC_58/VC_62)
Acinetobacter~phage~vB_AbaM_Konradin	Heunggongvirae	Uroviricota	Caudoviricetes	Caudovirales	Myoviridae	Lazarusvirus		Overlap (VC_54/VC_58/VC_62)
Acinetobacter~phage~vB_AbaM_Lazarus	Heunggongvirae	Uroviricota	Caudoviricetes	Caudovirales	Myoviridae	Lazarusvirus		Overlap (VC_54/VC_58/VC_62)
Acinetobacter~phage~vB_AbaM_ME3	Heunggongvirae	Uroviricota	Caudoviricetes	Caudovirales	Myoviridae	Metrivirus		Singleton
Acinetobacter~phage~vB_AbaM_PhT2	Heunggongvirae	Uroviricota	Caudoviricetes	Caudovirales	Myoviridae	Hadassahvirus		Overlap (VC_54/VC_58/VC_62)
Acinetobacter~phage~vB_AbaM_phiAbaA1	Heunggongvirae	Uroviricota	Caudoviricetes	Caudovirales	Myoviridae	Saclayvirus	preVC_75	Clustered	VC_75_0	4	0.6119	0.999957	5.18048	0.6119	1	1	1	1	1	1	1
Acinetobacter~phage~vB_AbaP_46-62_Aci07	Heunggongvirae	Uroviricota	Caudoviricetes	Caudovirales	Autographiviridae	Friunavirus	preVC_68	Clustered	VC_68_0	25	1	0	3.99502	0	1	1	1	1	1	1	3
Acinetobacter~phage~vB_AbaP_AS11	Heunggongvirae	Uroviricota	Caudoviricetes	Caudovirales	Autographiviridae	Friunavirus	preVC_68	Clustered	VC_68_0	25	1	0	3.99502	0	1	1	1	1	1	1	3
Acinetobacter~phage~vB_AbaP_AS12	Heunggongvirae	Uroviricota	Caudoviricetes	Caudovirales	Autographiviridae	Friunavirus	preVC_68	Clustered	VC_68_0	25	1	0	3.99502	0	1	1	1	1	1	1	3
Acinetobacter~phage~vB_AbaP_Acibel007	Heunggongvirae	Uroviricota	Caudoviricetes	Caudovirales	Autographiviridae	Daemvirus	preVC_68	Clustered	VC_68_0	25	1	0	3.99502	0	1	1	1	1	1	1	3
Acinetobacter~phage~vB_AbaP_B09_Aci08	Heunggongvirae	Uroviricota	Caudoviricetes	Caudovirales	Autographiviridae	Friunavirus	preVC_68	Clustered	VC_68_0	25	1	0	3.99502	0	1	1	1	1	1	1	3
Acinetobacter~phage~vB_AbaP_B1	Heunggongvirae	Uroviricota	Caudoviricetes	Caudovirales	Autographiviridae	Friunavirus	preVC_68	Clustered	VC_68_0	25	1	0	3.99502	0	1	1	1	1	1	1	3
Acinetobacter~phage~vB_AbaP_B3	Heunggongvirae	Uroviricota	Caudoviricetes	Caudovirales	Autographiviridae	Friunavirus	preVC_68	Clustered	VC_68_0	25	1	0	3.99502	0	1	1	1	1	1	1	3
Acinetobacter~phage~vB_AbaP_B5	Heunggongvirae	Uroviricota	Caudoviricetes	Caudovirales	Autographiviridae	Friunavirus	preVC_68	Clustered	VC_68_0	25	1	0	3.99502	0	1	1	1	1	1	1	3
Acinetobacter~phage~vB_AbaP_D2	Heunggongvirae	Uroviricota	Caudoviricetes	Caudovirales	Autographiviridae	Friunavirus	preVC_68	Clustered	VC_68_0	25	1	0	3.99502	0	1	1	1	1	1	1	3
Acinetobacter~phage~vB_AbaP_PD-6A3	Heunggongvirae	Uroviricota	Caudoviricetes	Caudovirales	Autographiviridae	Friunavirus	preVC_68	Clustered	VC_68_0	25	1	0	3.99502	0	1	1	1	1	1	1	3
Acinetobacter~phage~vB_AbaP_PD-AB9	Heunggongvirae	Uroviricota	Caudoviricetes	Caudovirales	Autographiviridae	Friunavirus	preVC_68	Clustered	VC_68_0	25	1	0	3.99502	0	1	1	1	1	1	1	3
Acinetobacter~phage~vB_AbaS_TRS1	Heunggongvirae	Uroviricota	Caudoviricetes	Caudovirales	Siphoviridae	Unassigned	preVC_71	Clustered	VC_71_0	3	0.9056	0.97619	6.46224	0.884	1	1	1	1	1	1	1
Acinetobacter~phage~vB_ApiM_fHyAci03	Heunggongvirae	Uroviricota	Caudoviricetes	Caudovirales	Myoviridae	Lazarusvirus		Overlap (VC_54/VC_58/VC_62)
Acinetobacter~phage~vB_ApiP_P1	Heunggongvirae	Uroviricota	Caudoviricetes	Caudovirales	Autographiviridae	Friunavirus	preVC_68	Clustered	VC_68_0	25	1	0	3.99502	0	1	1	1	1	1	1	3
Acinetobacter~phage~vB_ApiP_P2	Heunggongvirae	Uroviricota	Caudoviricetes	Caudovirales	Autographiviridae	Friunavirus	preVC_68	Clustered	VC_68_0	25	1	0	3.99502	0	1	1	1	1	1	1	3
Actinomyces~virus~Av1	Heunggongvirae	Uroviricota	Caudoviricetes	Caudovirales	Podoviridae	Dybvigvirus		Outlier
Actinoplanes~phage~phiAsp2	Heunggongvirae	Uroviricota	Caudoviricetes	Caudovirales	Siphoviridae	Unassigned		Outlier
Aeribacillus~phage~AP45	Heunggongvirae	Uroviricota	Caudoviricetes	Caudovirales	Siphoviridae	Kamchatkavirus	preVC_87	Clustered	VC_87_1	3	0.3381	0.982884	8.66653	0.3323	0.6667	1	1	1	1	2	2
Aeromonas~phage~25	Heunggongvirae	Uroviricota	Caudoviricetes	Caudovirales	Myoviridae	Tulanevirus	preVC_54	Clustered	VC_54_1	7	0.1914	1	5.97623	0.1914	1	1	1	1	1	1	1
Aeromonas~phage~25AhydR2PP	Heunggongvirae	Uroviricota	Caudoviricetes	Caudovirales	Autographiviridae	Aerosvirus	preVC_93	Clustered	VC_93_0	14	0.6244	1	5.9099	0.6244	1	1	1	1	1	1	8
Aeromonas~phage~2L372D	Heunggongvirae	Uroviricota	Caudoviricetes	Caudovirales	Myoviridae	Plateaulakevirus	preVC_99	Clustered	VC_99_0	3	0.2374	0.995479	8.33097	0.2363	0.6667	1	1	1	1	1	1
Aeromonas~phage~2L372X	Heunggongvirae	Uroviricota	Caudoviricetes	Caudovirales	Myoviridae	Plateaulakevirus	preVC_99	Clustered	VC_99_0	3	0.2374	0.995479	8.33097	0.2363	0.6667	1	1	1	1	1	1
Aeromonas~phage~2_D05	Heunggongvirae	Uroviricota	Caudoviricetes	Caudovirales	Myoviridae	Unassigned	preVC_65	Clustered	VC_65_0	3	0.3419	0.996348	5.10926	0.3406	1	1	1	1	1	1	1
Aeromonas~phage~44RR2.8t	Heunggongvirae	Uroviricota	Caudoviricetes	Caudovirales	Myoviridae	Biquartavirus	preVC_54	Clustered	VC_54_0	2	0.0278	0.890945	2.23607	0.0248	1	1	1	1	1	1	1
Aeromonas~phage~4L372D	Heunggongvirae	Uroviricota	Caudoviricetes	Caudovirales	Myoviridae	Plateaulakevirus	preVC_99	Clustered	VC_99_0	3	0.2374	0.995479	8.33097	0.2363	0.6667	1	1	1	1	1	1
Aeromonas~phage~4L372XY	Heunggongvirae	Uroviricota	Caudoviricetes	Caudovirales	Myoviridae	Plateaulakevirus	preVC_99	Clustered/Singleton	VC_99_1	1	0	0	0	0	1	1	1	1	1	1	1
Aeromonas~phage~4_4572	Heunggongvirae	Uroviricota	Caudoviricetes	Caudovirales	Podoviridae	Lahexavirus	preVC_91	Clustered	VC_91_0	4	0.4811	0.999962	5.74042	0.4811	1	1	1	1	1	1	1
Aeromonas~phage~4_D05	Heunggongvirae	Uroviricota	Caudoviricetes	Caudovirales	Myoviridae	Unassigned	preVC_65	Clustered	VC_65_0	3	0.3419	0.996348	5.10926	0.3406	1	1	1	1	1	1	1
Aeromonas~phage~50AhydR13PP	Heunggongvirae	Uroviricota	Caudoviricetes	Caudovirales	Myoviridae	Tulanevirus	preVC_54	Clustered	VC_54_1	7	0.1914	1	5.97623	0.1914	1	1	1	1	1	1	1
Aeromonas~phage~60AhydR15PP	Heunggongvirae	Uroviricota	Caudoviricetes	Caudovirales	Myoviridae	Tulanevirus	preVC_54	Clustered	VC_54_1	7	0.1914	1	5.97623	0.1914	1	1	1	1	1	1	1
Aeromonas~phage~65	Heunggongvirae	Uroviricota	Caudoviricetes	Caudovirales	Myoviridae	Ishigurovirus		Overlap (VC_56/VC_57)
Aeromonas~phage~AS-gz	Heunggongvirae	Uroviricota	Caudoviricetes	Caudovirales	Myoviridae	Tulanevirus	preVC_54	Clustered	VC_54_1	7	0.1914	1	5.97623	0.1914	1	1	1	1	1	1	1
Aeromonas~phage~AS-sw	Heunggongvirae	Uroviricota	Caudoviricetes	Caudovirales	Myoviridae	Ceceduovirus		Overlap (VC_56/VC_57)
Aeromonas~phage~AS-zj	Heunggongvirae	Uroviricota	Caudoviricetes	Caudovirales	Myoviridae	Ceceduovirus		Overlap (VC_56/VC_57)
Aeromonas~phage~Aeh1	Heunggongvirae	Uroviricota	Caudoviricetes	Caudovirales	Myoviridae	Unassigned	preVC_56	Clustered	VC_56_0	4	0.1306	0.999975	8.13359	0.1306	1	1	1	1	1	1	0
Aeromonas~phage~Aes012	Heunggongvirae	Uroviricota	Caudoviricetes	Caudovirales	Myoviridae	Tulanevirus	preVC_54	Clustered	VC_54_1	7	0.1914	1	5.97623	0.1914	1	1	1	1	1	1	1
Aeromonas~phage~Aes508	Heunggongvirae	Uroviricota	Caudoviricetes	Caudovirales	Myoviridae	Tulanevirus	preVC_54	Clustered	VC_54_1	7	0.1914	1	5.97623	0.1914	1	1	1	1	1	1	1
Aeromonas~phage~Ah1	Heunggongvirae	Uroviricota	Caudoviricetes	Caudovirales	Myoviridae	Unassigned	preVC_56	Clustered	VC_56_0	4	0.1306	0.999975	8.13359	0.1306	1	1	1	1	1	1	0
Aeromonas~phage~AhSzq-1	Heunggongvirae	Uroviricota	Caudoviricetes	Caudovirales	Demerecviridae	Shenzhenvirus	preVC_111	Clustered	VC_111_0	2	0.1006	0.913534	4.79583	0.0919	1	1	1	1	1	1	1
Aeromonas~phage~AhSzw-1	Heunggongvirae	Uroviricota	Caudoviricetes	Caudovirales	Demerecviridae	Shenzhenvirus	preVC_111	Clustered	VC_111_0	2	0.1006	0.913534	4.79583	0.0919	1	1	1	1	1	1	1
Aeromonas~phage~Ahp1	Heunggongvirae	Uroviricota	Caudoviricetes	Caudovirales	Autographiviridae	Ahphunavirus	preVC_93	Clustered	VC_93_0	14	0.6244	1	5.9099	0.6244	1	1	1	1	1	1	8
Aeromonas~phage~BUCT551	Heunggongvirae	Uroviricota	Caudoviricetes	Caudovirales	Siphoviridae	Unassigned		Overlap (VC_30/VC_35)
Aeromonas~phage~CC2	Heunggongvirae	Uroviricota	Caudoviricetes	Caudovirales	Myoviridae	Ceceduovirus		Overlap (VC_56/VC_57)
Aeromonas~phage~CF7	Heunggongvirae	Uroviricota	Caudoviricetes	Caudovirales	Autographiviridae	Ahphunavirus	preVC_93	Clustered	VC_93_0	14	0.6244	1	5.9099	0.6244	1	1	1	1	1	1	8
Aeromonas~phage~LAh_6	Heunggongvirae	Uroviricota	Caudoviricetes	Caudovirales	Podoviridae	Lahexavirus	preVC_91	Clustered	VC_91_0	4	0.4811	0.999962	5.74042	0.4811	1	1	1	1	1	1	1
Aeromonas~phage~LAh_7	Heunggongvirae	Uroviricota	Caudoviricetes	Caudovirales	Siphoviridae	Unassigned		Overlap (VC_30/VC_35)
Aeromonas~phage~LAh_8	Heunggongvirae	Uroviricota	Caudoviricetes	Caudovirales	Podoviridae	Lahexavirus	preVC_91	Clustered	VC_91_0	4	0.4811	0.999962	5.74042	0.4811	1	1	1	1	1	1	1
Aeromonas~phage~LAh_9	Heunggongvirae	Uroviricota	Caudoviricetes	Caudovirales	Podoviridae	Lahexavirus	preVC_91	Clustered	VC_91_0	4	0.4811	0.999962	5.74042	0.4811	1	1	1	1	1	1	1
Aeromonas~phage~PX29	Heunggongvirae	Uroviricota	Caudoviricetes	Caudovirales	Myoviridae	Unassigned	preVC_56	Clustered	VC_56_0	4	0.1306	0.999975	8.13359	0.1306	1	1	1	1	1	1	0
Aeromonas~phage~ZPAH7	Heunggongvirae	Uroviricota	Caudoviricetes	Caudovirales	Autographiviridae	Aerosvirus	preVC_93	Clustered	VC_93_0	14	0.6244	1	5.9099	0.6244	1	1	1	1	1	1	8
Aeromonas~phage~pAh6-C	Heunggongvirae	Uroviricota	Caudoviricetes	Caudovirales	Chaseviridae	Pahsextavirus	preVC_120	Clustered	VC_120_0	3	0.2175	0.995219	3.66863	0.2164	1	1	1	1	1	1	2
Aeromonas~phage~pIS4-A	Heunggongvirae	Uroviricota	Caudoviricetes	Caudovirales	Siphoviridae	Roufvirus	preVC_122	Clustered	VC_122_0	24	0.9266	1	7.40523	0.9266	0.9674	1	1	1	1	1	1
Aeromonas~phage~phiA8-29	Heunggongvirae	Uroviricota	Caudoviricetes	Caudovirales	Ackermannviridae	Tedavirus		Outlier
Aeromonas~phage~phiAS4	Heunggongvirae	Uroviricota	Caudoviricetes	Caudovirales	Myoviridae	Tulanevirus	preVC_54	Clustered	VC_54_1	7	0.1914	1	5.97623	0.1914	1	1	1	1	1	1	1
Aeromonas~phage~phiAS5	Heunggongvirae	Uroviricota	Caudoviricetes	Caudovirales	Myoviridae	Unassigned	preVC_56	Clustered	VC_56_0	4	0.1306	0.999975	8.13359	0.1306	1	1	1	1	1	1	0
Aeromonas~phage~phiAS7	Heunggongvirae	Uroviricota	Caudoviricetes	Caudovirales	Autographiviridae	Aerosvirus	preVC_93	Clustered	VC_93_0	14	0.6244	1	5.9099	0.6244	1	1	1	1	1	1	8
Aeromonas~phage~phiO18P	Heunggongvirae	Uroviricota	Caudoviricetes	Caudovirales	Myoviridae	Bielevirus	preVC_126	Clustered	VC_126_0	20	0.9699	1	5.63515	0.9699	1	1	1	1	1	1	12
Aeromonas~phage~vB_AhyS-A18P4	Heunggongvirae	Uroviricota	Caudoviricetes	Caudovirales	Siphoviridae	Unassigned		Overlap (VC_30/VC_35)
Aeromonas~phage~vB_AsaM-56	Heunggongvirae	Uroviricota	Caudoviricetes	Caudovirales	Myoviridae	Popoffvirus	preVC_65	Clustered	VC_65_0	3	0.3419	0.996348	5.10926	0.3406	1	1	1	1	1	1	1
Aeromonas~virus~31	Heunggongvirae	Uroviricota	Caudoviricetes	Caudovirales	Myoviridae	Biquartavirus	preVC_54	Clustered	VC_54_0	2	0.0278	0.890945	2.23607	0.0248	1	1	1	1	1	1	1
Aeropyrum~coil-shaped~virus	Unassigned	Unassigned	Unassigned	Unassigned	Spiraviridae	Alphaspiravirus		Singleton
Aeropyrum~globular~virus~1	Unassigned	Unassigned	Unassigned	Unassigned	Unassigned	Unassigned		Singleton
Aeropyrum~pernix~bacilliform~virus~1	Unassigned	Unassigned	Unassigned	Unassigned	Clavaviridae	Clavavirus		Singleton
Aeropyrum~pernix~ovoid~virus~1	Unassigned	Unassigned	Unassigned	Unassigned	Guttaviridae	Betaguttavirus		Singleton
Aeropyrum~pernix~spindle-shaped~virus~1	Unassigned	Unassigned	Unassigned	Unassigned	Unassigned	Unassigned		Singleton
Aggregatibacter~phage~S1249	Heunggongvirae	Uroviricota	Caudoviricetes	Caudovirales	Myoviridae	Unassigned	preVC_74	Clustered	VC_74_0	2	0.4104	0.890471	4.3589	0.3654	1	1	1	1	1	1	0
Agrobacterium~phage~7-7-1	Heunggongvirae	Uroviricota	Caudoviricetes	Caudovirales	Myoviridae	Schmittlotzvirus	preVC_127	Clustered	VC_127_0	3	0.1159	0.959543	7.95487	0.1112	1	1	1	1	1	2	2
Agrobacterium~phage~Atu_ph02	Heunggongvirae	Uroviricota	Caudoviricetes	Caudovirales	Autographiviridae	Atuphduovirus	preVC_98	Clustered	VC_98_0	2	0.2241	0.907453	0	0.2033	1	1	1	1	1	1	1
Agrobacterium~phage~Atu_ph03	Heunggongvirae	Uroviricota	Caudoviricetes	Caudovirales	Autographiviridae	Atuphduovirus	preVC_98	Clustered	VC_98_0	2	0.2241	0.907453	0	0.2033	1	1	1	1	1	1	1
Agrobacterium~phage~Atu_ph07	Heunggongvirae	Uroviricota	Caudoviricetes	Caudovirales	Myoviridae	Polybotosvirus		Outlier
Agrobacterium~phage~OLIVR1	Heunggongvirae	Uroviricota	Caudoviricetes	Caudovirales	Schitoviridae	Unassigned	preVC_7	Clustered	VC_7_0	14	0.319	1	7.10609	0.319	0.967	1	1	1	1	1	9
Agrobacterium~phage~OLIVR5	Heunggongvirae	Uroviricota	Caudoviricetes	Caudovirales	Ackermannviridae	Unassigned	preVC_45	Clustered/Singleton	VC_45_1	1	0	0	0	0	1	1	1	1	1	1	0
Alphaproteobacteria~virus~phiJl001	Heunggongvirae	Uroviricota	Caudoviricetes	Caudovirales	Siphoviridae	Yuavirus		Outlier
Alteromonas~phage~vB_AcoS-R7M	Heunggongvirae	Uroviricota	Caudoviricetes	Caudovirales	Siphoviridae	Amoyvirus		Outlier
Alteromonas~phage~vB_AmaP_AD45-P1	Heunggongvirae	Uroviricota	Caudoviricetes	Caudovirales	Schitoviridae	Unassigned		Outlier
Alteromonas~phage~vB_AmeM_PT11-V22	Heunggongvirae	Uroviricota	Caudoviricetes	Caudovirales	Myoviridae	Myoalterovirus		Outlier
Alteromonas~virus~vB_AspP-H4/4	Heunggongvirae	Uroviricota	Caudoviricetes	Caudovirales	Autographiviridae	Foturvirus		Outlier
Anabaena~phage~A-4L	Heunggongvirae	Uroviricota	Caudoviricetes	Caudovirales	Podoviridae	Kozyakovvirus		Outlier
Anoxybacillus~phage~A403	Heunggongvirae	Uroviricota	Caudoviricetes	Caudovirales	Siphoviridae	Tandoganvirus		Outlier
Aquamicrobium~phage~P14	Heunggongvirae	Uroviricota	Caudoviricetes	Caudovirales	Autographiviridae	Aqualcavirus	preVC_94	Clustered	VC_94_0	26	0.6469	1	6.50752	0.6469	1	1	1	1	1	1	16
Archaeal~BJ1~virus	Heunggongvirae	Uroviricota	Caudoviricetes	Caudovirales	Siphoviridae	Unassigned	preVC_143	Clustered	VC_143_0	2	0.7742	0.6	4.3589	0.4645	1	1	1	1	1	1	0
Arthrobacter~phage~Abba	Heunggongvirae	Uroviricota	Caudoviricetes	Caudovirales	Myoviridae	Ayohtrevirus	preVC_144	Clustered	VC_144_0	10	0.7585	1	3.91274	0.7585	1	1	1	1	1	1	2
Arthrobacter~phage~Abidatro	Heunggongvirae	Uroviricota	Caudoviricetes	Caudovirales	Siphoviridae	Galaxyvirus	preVC_147	Clustered	VC_147_0	6	0.8463	1	5.52531	0.8463	1	1	1	1	1	1	4
Arthrobacter~phage~Adat	Heunggongvirae	Uroviricota	Caudoviricetes	Caudovirales	Podoviridae	Jasminevirus	preVC_152	Clustered	VC_152_0	2	1	0	3	0	1	1	1	1	1	1	1
Arthrobacter~phage~Amigo	Heunggongvirae	Uroviricota	Caudoviricetes	Caudovirales	Siphoviridae	Amigovirus	preVC_153	Clustered	VC_153_0	2	0.802	0.777778	2	0.6238	1	1	1	1	1	1	1
Arthrobacter~phage~Andrew	Heunggongvirae	Uroviricota	Caudoviricetes	Caudovirales	Siphoviridae	Andrewvirus	preVC_147	Clustered	VC_147_0	6	0.8463	1	5.52531	0.8463	1	1	1	1	1	1	4
Arthrobacter~phage~Anjali	Heunggongvirae	Uroviricota	Caudoviricetes	Caudovirales	Podoviridae	Anjalivirus	preVC_79	Clustered	VC_79_0	2	0.2554	0.908122	1.73205	0.2319	1	1	1	1	1	1	1
Arthrobacter~phage~BarretLemon	Heunggongvirae	Uroviricota	Caudoviricetes	Caudovirales	Myoviridae	Marthavirus	preVC_144	Clustered	VC_144_0	10	0.7585	1	3.91274	0.7585	1	1	1	1	1	1	2
Arthrobacter~phage~Beans	Heunggongvirae	Uroviricota	Caudoviricetes	Caudovirales	Myoviridae	Marthavirus	preVC_144	Clustered	VC_144_0	10	0.7585	1	3.91274	0.7585	1	1	1	1	1	1	2
Arthrobacter~phage~Bennie	Heunggongvirae	Uroviricota	Caudoviricetes	Caudovirales	Siphoviridae	Korravirus	preVC_148	Clustered	VC_148_0	22	0.9398	1	3.4389	0.9398	1	1	1	1	1	1	1
Arthrobacter~phage~BigMack	Heunggongvirae	Uroviricota	Caudoviricetes	Caudovirales	Siphoviridae	Korravirus	preVC_148	Clustered	VC_148_0	22	0.9398	1	3.4389	0.9398	1	1	1	1	1	1	1
Arthrobacter~phage~Brent	Heunggongvirae	Uroviricota	Caudoviricetes	Caudovirales	Myoviridae	Marthavirus	preVC_144	Clustered	VC_144_0	10	0.7585	1	3.91274	0.7585	1	1	1	1	1	1	2
Arthrobacter~phage~Bridgette	Heunggongvirae	Uroviricota	Caudoviricetes	Caudovirales	Siphoviridae	Bridgettevirus	preVC_159	Clustered	VC_159_0	5	0.9567	0.999913	4.6739	0.9566	1	1	1	1	1	1	1
Arthrobacter~phage~CaptnMurica	Heunggongvirae	Uroviricota	Caudoviricetes	Caudovirales	Siphoviridae	Gordonvirus		Overlap (VC_163/VC_164/VC_165)
Arthrobacter~phage~Circum	Heunggongvirae	Uroviricota	Caudoviricetes	Caudovirales	Siphoviridae	Mudcatvirus		Overlap (VC_162/VC_164/VC_165)
Arthrobacter~phage~Colucci	Heunggongvirae	Uroviricota	Caudoviricetes	Caudovirales	Myoviridae	Klausavirus	preVC_145	Clustered	VC_145_0	6	0.6263	1	4.65677	0.6263	1	1	1	1	1	1	1
Arthrobacter~phage~Constance	Heunggongvirae	Uroviricota	Caudoviricetes	Caudovirales	Siphoviridae	Bridgettevirus	preVC_159	Clustered	VC_159_0	5	0.9567	0.999913	4.6739	0.9566	1	1	1	1	1	1	1
Arthrobacter~phage~Coral	Heunggongvirae	Uroviricota	Caudoviricetes	Caudovirales	Siphoviridae	Coralvirus	preVC_147	Clustered	VC_147_0	6	0.8463	1	5.52531	0.8463	1	1	1	1	1	1	4
Arthrobacter~phage~Decurro	Heunggongvirae	Uroviricota	Caudoviricetes	Caudovirales	Siphoviridae	Decurrovirus	preVC_168	Clustered	VC_168_0	5	1	0	4.08714	0	1	1	1	1	1	1	1
Arthrobacter~phage~DrManhattan	Heunggongvirae	Uroviricota	Caudoviricetes	Caudovirales	Siphoviridae	Manhattanvirus	preVC_157	Clustered	VC_157_0	4	0.5472	0.99996	6.1339	0.5472	1	1	1	1	1	1	4
Arthrobacter~phage~DrRobert	Heunggongvirae	Uroviricota	Caudoviricetes	Caudovirales	Siphoviridae	Korravirus	preVC_148	Clustered	VC_148_0	22	0.9398	1	3.4389	0.9398	1	1	1	1	1	1	1
Arthrobacter~phage~DrYang	Heunggongvirae	Uroviricota	Caudoviricetes	Caudovirales	Myoviridae	Klausavirus	preVC_145	Clustered	VC_145_0	6	0.6263	1	4.65677	0.6263	1	1	1	1	1	1	1
Arthrobacter~phage~Eileen	Heunggongvirae	Uroviricota	Caudoviricetes	Caudovirales	Siphoviridae	Bridgettevirus	preVC_159	Clustered	VC_159_0	5	0.9567	0.999913	4.6739	0.9566	1	1	1	1	1	1	1
Arthrobacter~phage~Galaxy	Heunggongvirae	Uroviricota	Caudoviricetes	Caudovirales	Siphoviridae	Galaxyvirus	preVC_147	Clustered	VC_147_0	6	0.8463	1	5.52531	0.8463	1	1	1	1	1	1	4
Arthrobacter~phage~Gisselle	Heunggongvirae	Uroviricota	Caudoviricetes	Caudovirales	Siphoviridae	Korravirus	preVC_148	Clustered	VC_148_0	22	0.9398	1	3.4389	0.9398	1	1	1	1	1	1	1
Arthrobacter~phage~Glenn	Heunggongvirae	Uroviricota	Caudoviricetes	Caudovirales	Siphoviridae	Korravirus	preVC_148	Clustered	VC_148_0	22	0.9398	1	3.4389	0.9398	1	1	1	1	1	1	1
Arthrobacter~phage~Gordon	Heunggongvirae	Uroviricota	Caudoviricetes	Caudovirales	Siphoviridae	Gordonvirus		Overlap (VC_163/VC_164/VC_165)
Arthrobacter~phage~GreenHearts	Heunggongvirae	Uroviricota	Caudoviricetes	Caudovirales	Siphoviridae	Korravirus	preVC_148	Clustered	VC_148_0	22	0.9398	1	3.4389	0.9398	1	1	1	1	1	1	1
Arthrobacter~phage~Greenhouse	Heunggongvirae	Uroviricota	Caudoviricetes	Caudovirales	Siphoviridae	Korravirus	preVC_148	Clustered	VC_148_0	22	0.9398	1	3.4389	0.9398	1	1	1	1	1	1	1
Arthrobacter~phage~HunterDalle	Heunggongvirae	Uroviricota	Caudoviricetes	Caudovirales	Siphoviridae	Korravirus	preVC_148	Clustered	VC_148_0	22	0.9398	1	3.4389	0.9398	1	1	1	1	1	1	1
Arthrobacter~phage~Huntingdon	Heunggongvirae	Uroviricota	Caudoviricetes	Caudovirales	Siphoviridae	Korravirus	preVC_148	Clustered	VC_148_0	22	0.9398	1	3.4389	0.9398	1	1	1	1	1	1	1
Arthrobacter~phage~Jasmine	Heunggongvirae	Uroviricota	Caudoviricetes	Caudovirales	Podoviridae	Jasminevirus	preVC_152	Clustered	VC_152_0	2	1	0	3	0	1	1	1	1	1	1	1
Arthrobacter~phage~Jawnski	Heunggongvirae	Uroviricota	Caudoviricetes	Caudovirales	Myoviridae	Marthavirus	preVC_144	Clustered	VC_144_0	10	0.7585	1	3.91274	0.7585	1	1	1	1	1	1	2
Arthrobacter~phage~Joann	Heunggongvirae	Uroviricota	Caudoviricetes	Caudovirales	Siphoviridae	Korravirus	preVC_148	Clustered	VC_148_0	22	0.9398	1	3.4389	0.9398	1	1	1	1	1	1	1
Arthrobacter~phage~Judy	Heunggongvirae	Uroviricota	Caudoviricetes	Caudovirales	Siphoviridae	Bridgettevirus	preVC_159	Clustered	VC_159_0	5	0.9567	0.999913	4.6739	0.9566	1	1	1	1	1	1	1
Arthrobacter~phage~KBurrousTX	Heunggongvirae	Uroviricota	Caudoviricetes	Caudovirales	Myoviridae	Klausavirus	preVC_145	Clustered	VC_145_0	6	0.6263	1	4.65677	0.6263	1	1	1	1	1	1	1
Arthrobacter~phage~KellEzio	Heunggongvirae	Uroviricota	Caudoviricetes	Caudovirales	Siphoviridae	Kelleziovirus	preVC_171	Clustered	VC_171_0	2	1	0	2	0	1	1	1	1	1	1	1
Arthrobacter~phage~Kepler	Heunggongvirae	Uroviricota	Caudoviricetes	Caudovirales	Siphoviridae	Coralvirus	preVC_147	Clustered	VC_147_0	6	0.8463	1	5.52531	0.8463	1	1	1	1	1	1	4
Arthrobacter~phage~Kitkat	Heunggongvirae	Uroviricota	Caudoviricetes	Caudovirales	Siphoviridae	Kelleziovirus	preVC_171	Clustered	VC_171_0	2	1	0	2	0	1	1	1	1	1	1	1
Arthrobacter~phage~Kittykat	Heunggongvirae	Uroviricota	Caudoviricetes	Caudovirales	Siphoviridae	Korravirus	preVC_148	Clustered	VC_148_0	22	0.9398	1	3.4389	0.9398	1	1	1	1	1	1	1
Arthrobacter~phage~Korra	Heunggongvirae	Uroviricota	Caudoviricetes	Caudovirales	Siphoviridae	Korravirus	preVC_148	Clustered	VC_148_0	22	0.9398	1	3.4389	0.9398	1	1	1	1	1	1	1
Arthrobacter~phage~Kuleana	Heunggongvirae	Uroviricota	Caudoviricetes	Caudovirales	Siphoviridae	Kuleanavirus	preVC_147	Clustered	VC_147_0	6	0.8463	1	5.52531	0.8463	1	1	1	1	1	1	4
Arthrobacter~phage~Laroye	Heunggongvirae	Uroviricota	Caudoviricetes	Caudovirales	Siphoviridae	Laroyevirus	preVC_170	Clustered	VC_170_0	4	0.9802	0.999858	2.5181	0.98	1	1	1	1	1	1	1
Arthrobacter~phage~LiSara	Heunggongvirae	Uroviricota	Caudoviricetes	Caudovirales	Siphoviridae	Laroyevirus	preVC_170	Clustered	VC_170_0	4	0.9802	0.999858	2.5181	0.98	1	1	1	1	1	1	1
Arthrobacter~phage~Liebe	Heunggongvirae	Uroviricota	Caudoviricetes	Caudovirales	Siphoviridae	Liebevirus	preVC_157	Clustered	VC_157_0	4	0.5472	0.99996	6.1339	0.5472	1	1	1	1	1	1	4
Arthrobacter~phage~Litotes	Heunggongvirae	Uroviricota	Caudoviricetes	Caudovirales	Siphoviridae	Korravirus	preVC_148	Clustered	VC_148_0	22	0.9398	1	3.4389	0.9398	1	1	1	1	1	1	1
Arthrobacter~phage~Lymara	Heunggongvirae	Uroviricota	Caudoviricetes	Caudovirales	Myoviridae	Klausavirus	preVC_145	Clustered	VC_145_0	6	0.6263	1	4.65677	0.6263	1	1	1	1	1	1	1
Arthrobacter~phage~Maja	Heunggongvirae	Uroviricota	Caudoviricetes	Caudovirales	Siphoviridae	Majavirus	preVC_149	Clustered	VC_149_0	2	0.1278	0.877115	7.87401	0.1121	1	1	1	1	1	1	1
Arthrobacter~phage~MamaPearl	Heunggongvirae	Uroviricota	Caudoviricetes	Caudovirales	Siphoviridae	Korravirus	preVC_148	Clustered	VC_148_0	22	0.9398	1	3.4389	0.9398	1	1	1	1	1	1	1
Arthrobacter~phage~Martha	Heunggongvirae	Uroviricota	Caudoviricetes	Caudovirales	Myoviridae	Marthavirus	preVC_144	Clustered	VC_144_0	10	0.7585	1	3.91274	0.7585	1	1	1	1	1	1	2
Arthrobacter~phage~Mendel	Heunggongvirae	Uroviricota	Caudoviricetes	Caudovirales	Podoviridae	Anjalivirus	preVC_79	Clustered	VC_79_0	2	0.2554	0.908122	1.73205	0.2319	1	1	1	1	1	1	1
Arthrobacter~phage~Molivia	Heunggongvirae	Uroviricota	Caudoviricetes	Caudovirales	Siphoviridae	Amigovirus	preVC_153	Clustered	VC_153_0	2	0.802	0.777778	2	0.6238	1	1	1	1	1	1	1
Arthrobacter~phage~Mudcat	Heunggongvirae	Uroviricota	Caudoviricetes	Caudovirales	Siphoviridae	Mudcatvirus		Overlap (VC_162/VC_164/VC_165)
Arthrobacter~phage~Mufasa8	Heunggongvirae	Uroviricota	Caudoviricetes	Caudovirales	Siphoviridae	Mufasoctovirus	preVC_146	Clustered	VC_146_0	2	0.8441	0.826558	6.245	0.6977	1	1	1	1	1	1	2
Arthrobacter~phage~Nubia	Heunggongvirae	Uroviricota	Caudoviricetes	Caudovirales	Siphoviridae	Korravirus	preVC_148	Clustered	VC_148_0	22	0.9398	1	3.4389	0.9398	1	1	1	1	1	1	1
Arthrobacter~phage~Oxynfrius	Heunggongvirae	Uroviricota	Caudoviricetes	Caudovirales	Siphoviridae	Korravirus	preVC_148	Clustered	VC_148_0	22	0.9398	1	3.4389	0.9398	1	1	1	1	1	1	1
Arthrobacter~phage~Peas	Heunggongvirae	Uroviricota	Caudoviricetes	Caudovirales	Siphoviridae	Bridgettevirus	preVC_159	Clustered	VC_159_0	5	0.9567	0.999913	4.6739	0.9566	1	1	1	1	1	1	1
Arthrobacter~phage~Piccoletto	Heunggongvirae	Uroviricota	Caudoviricetes	Caudovirales	Myoviridae	Marthavirus	preVC_144	Clustered	VC_144_0	10	0.7585	1	3.91274	0.7585	1	1	1	1	1	1	2
Arthrobacter~phage~Preamble	Heunggongvirae	Uroviricota	Caudoviricetes	Caudovirales	Siphoviridae	Korravirus	preVC_148	Clustered	VC_148_0	22	0.9398	1	3.4389	0.9398	1	1	1	1	1	1	1
Arthrobacter~phage~PrincessTrina	Heunggongvirae	Uroviricota	Caudoviricetes	Caudovirales	Myoviridae	Klausavirus	preVC_145	Clustered	VC_145_0	6	0.6263	1	4.65677	0.6263	1	1	1	1	1	1	1
Arthrobacter~phage~Pumancara	Heunggongvirae	Uroviricota	Caudoviricetes	Caudovirales	Siphoviridae	Korravirus	preVC_148	Clustered	VC_148_0	22	0.9398	1	3.4389	0.9398	1	1	1	1	1	1	1
Arthrobacter~phage~Salgado	Heunggongvirae	Uroviricota	Caudoviricetes	Caudovirales	Siphoviridae	Laroyevirus	preVC_170	Clustered	VC_170_0	4	0.9802	0.999858	2.5181	0.98	1	1	1	1	1	1	1
Arthrobacter~phage~Sergei	Heunggongvirae	Uroviricota	Caudoviricetes	Caudovirales	Siphoviridae	Korravirus	preVC_148	Clustered	VC_148_0	22	0.9398	1	3.4389	0.9398	1	1	1	1	1	1	1
Arthrobacter~phage~Shade	Heunggongvirae	Uroviricota	Caudoviricetes	Caudovirales	Myoviridae	Marthavirus	preVC_144	Clustered	VC_144_0	10	0.7585	1	3.91274	0.7585	1	1	1	1	1	1	2
Arthrobacter~phage~Sonali	Heunggongvirae	Uroviricota	Caudoviricetes	Caudovirales	Siphoviridae	Sonalivirus	preVC_146	Clustered	VC_146_0	2	0.8441	0.826558	6.245	0.6977	1	1	1	1	1	1	2
Arthrobacter~phage~Sonny	Heunggongvirae	Uroviricota	Caudoviricetes	Caudovirales	Myoviridae	Marthavirus	preVC_144	Clustered	VC_144_0	10	0.7585	1	3.91274	0.7585	1	1	1	1	1	1	2
Arthrobacter~phage~Tank	Heunggongvirae	Uroviricota	Caudoviricetes	Caudovirales	Siphoviridae	Tankvirus		Outlier
Arthrobacter~phage~TripleJ	Heunggongvirae	Uroviricota	Caudoviricetes	Caudovirales	Siphoviridae	Triplejayvirus	preVC_154	Clustered	VC_154_0	2	0.1647	0.899581	7.4162	0.1481	1	1	1	1	1	1	2
Arthrobacter~phage~Urla	Heunggongvirae	Uroviricota	Caudoviricetes	Caudovirales	Siphoviridae	Korravirus	preVC_148	Clustered	VC_148_0	22	0.9398	1	3.4389	0.9398	1	1	1	1	1	1	1
Arthrobacter~phage~Vibaki	Heunggongvirae	Uroviricota	Caudoviricetes	Caudovirales	Myoviridae	Vibakivirus		Outlier
Arthrobacter~phage~Wawa	Heunggongvirae	Uroviricota	Caudoviricetes	Caudovirales	Siphoviridae	Korravirus	preVC_148	Clustered	VC_148_0	22	0.9398	1	3.4389	0.9398	1	1	1	1	1	1	1
Arthrobacter~phage~Wayne	Heunggongvirae	Uroviricota	Caudoviricetes	Caudovirales	Siphoviridae	Korravirus	preVC_148	Clustered	VC_148_0	22	0.9398	1	3.4389	0.9398	1	1	1	1	1	1	1
Arthrobacter~phage~Wheelbite	Heunggongvirae	Uroviricota	Caudoviricetes	Caudovirales	Siphoviridae	Laroyevirus	preVC_170	Clustered	VC_170_0	4	0.9802	0.999858	2.5181	0.98	1	1	1	1	1	1	1
Arthrobacter~phage~Yang	Heunggongvirae	Uroviricota	Caudoviricetes	Caudovirales	Siphoviridae	Yangvirus	preVC_157	Clustered	VC_157_0	4	0.5472	0.99996	6.1339	0.5472	1	1	1	1	1	1	4
Arthrobacter~phage~Zartrosa	Heunggongvirae	Uroviricota	Caudoviricetes	Caudovirales	Myoviridae	Marthavirus	preVC_144	Clustered	VC_144_0	10	0.7585	1	3.91274	0.7585	1	1	1	1	1	1	2
Arthrobacter~phage~vB_ArS-ArV2	Heunggongvirae	Uroviricota	Caudoviricetes	Caudovirales	Siphoviridae	Unassigned	preVC_149	Clustered	VC_149_0	2	0.1278	0.877115	7.87401	0.1121	1	1	1	1	1	1	1
Arthrobacter~phage~vB_ArtM-ArV1	Heunggongvirae	Uroviricota	Caudoviricetes	Caudovirales	Myoviridae	Klausavirus	preVC_145	Clustered	VC_145_0	6	0.6263	1	4.65677	0.6263	1	1	1	1	1	1	1
Aurantimonas~phage~AmM-1	Heunggongvirae	Uroviricota	Caudoviricetes	Caudovirales	Myoviridae	Unassigned		Outlier
Azobacteroides~phage~ProJPt-Bp1	Heunggongvirae	Uroviricota	Caudoviricetes	Caudovirales	Podoviridae	Unassigned		Singleton
Azospirillum~phage~Cd	Heunggongvirae	Uroviricota	Caudoviricetes	Caudovirales	Siphoviridae	Unassigned		Singleton
Bacillus~phage~0305phi8-36	Heunggongvirae	Uroviricota	Caudoviricetes	Caudovirales	Myoviridae	Unassigned		Outlier
Bacillus~phage~250	Heunggongvirae	Uroviricota	Caudoviricetes	Caudovirales	Siphoviridae	Cecivirus		Overlap (VC_180/VC_181/VC_183)
Bacillus~phage~AP50	Bamfordvirae	Preplasmiviricota	Tectiliviricetes	Kalamavirales	Tectiviridae	Betatectivirus	preVC_185	Clustered	VC_185_0	4	1	0	4.11989	0	1	1	1	1	1	1	1
Bacillus~phage~AR9	Heunggongvirae	Uroviricota	Caudoviricetes	Caudovirales	Myoviridae	Takahashivirus	preVC_186	Clustered	VC_186_0	2	0.7209	0.333333	1.41421	0.2403	1	1	1	1	1	1	1
Bacillus~phage~Andromeda	Heunggongvirae	Uroviricota	Caudoviricetes	Caudovirales	Siphoviridae	Andromedavirus	preVC_187	Clustered	VC_187_0	8	0.9997	0.978138	3.6646	0.9778	1	1	1	1	1	1	1
Bacillus~phage~Aurora	Heunggongvirae	Uroviricota	Caudoviricetes	Caudovirales	Salasmaviridae	Claudivirus	preVC_80	Clustered	VC_80_0	15	0.7823	1	4.03216	0.7823	1	1	1	1	1	1	3
Bacillus~phage~AvesoBmore	Heunggongvirae	Uroviricota	Caudoviricetes	Caudovirales	Herelleviridae	Bequatrovirus		Overlap (VC_189/VC_190)
Bacillus~phage~B4	Heunggongvirae	Uroviricota	Caudoviricetes	Caudovirales	Herelleviridae	Bequatrovirus		Overlap (VC_189/VC_190)
Bacillus~phage~B5S	Heunggongvirae	Uroviricota	Caudoviricetes	Caudovirales	Herelleviridae	Bequatrovirus		Overlap (VC_189/VC_190)
Bacillus~phage~BCASJ1c	Heunggongvirae	Uroviricota	Caudoviricetes	Caudovirales	Siphoviridae	Jarrellvirus		Outlier
Bacillus~phage~BCD7	Heunggongvirae	Uroviricota	Caudoviricetes	Caudovirales	Myoviridae	Becedseptimavirus	preVC_197	Clustered	VC_197_0	2	0.248	0.865519	8.88819	0.2147	1	1	1	1	1	1	2
Bacillus~phage~BCP78	Heunggongvirae	Uroviricota	Caudoviricetes	Caudovirales	Herelleviridae	Tsarbombavirus	preVC_188	Clustered	VC_188_0	3	0.0501	0.996909	5.47512	0.05	1	1	1	1	1	1	1
Bacillus~phage~BCP8-2	Heunggongvirae	Uroviricota	Caudoviricetes	Caudovirales	Herelleviridae	Caeruleovirus	preVC_188	Clustered	VC_188_4	2	0.0248	0.887469	6.78233	0.022	1	1	1	1	1	1	1
Bacillus~phage~BCU4	Heunggongvirae	Uroviricota	Caudoviricetes	Caudovirales	Herelleviridae	Tsarbombavirus	preVC_188	Clustered	VC_188_0	3	0.0501	0.996909	5.47512	0.05	1	1	1	1	1	1	1
Bacillus~phage~BPS10C	Heunggongvirae	Uroviricota	Caudoviricetes	Caudovirales	Herelleviridae	Wphvirus	preVC_189	Clustered	VC_189_0	16	0.4758	1	6.72407	0.4758	0.8583	1	1	1	1	1	1
Bacillus~phage~BPS13	Heunggongvirae	Uroviricota	Caudoviricetes	Caudovirales	Herelleviridae	Wphvirus	preVC_189	Clustered	VC_189_0	16	0.4758	1	6.72407	0.4758	0.8583	1	1	1	1	1	1
Bacillus~phage~BSP38	Heunggongvirae	Uroviricota	Caudoviricetes	Caudovirales	Herelleviridae	Jeonjuvirus	preVC_188	Clustered	VC_188_2	2	0.0287	0.90015	8.42615	0.0259	1	1	1	1	1	1	2
Bacillus~phage~BalMu-1	Heunggongvirae	Uroviricota	Caudoviricetes	Caudovirales	Myoviridae	Unassigned	preVC_201	Clustered	VC_201_0	2	0.0457	0.745692	6.7082	0.0341	1	1	1	1	1	1	1
Bacillus~phage~Bam35c	Bamfordvirae	Preplasmiviricota	Tectiliviricetes	Kalamavirales	Tectiviridae	Betatectivirus	preVC_185	Clustered	VC_185_0	4	1	0	4.11989	0	1	1	1	1	1	1	1
Bacillus~phage~Baseball_field	Heunggongvirae	Uroviricota	Caudoviricetes	Caudovirales	Salasmaviridae	Claudivirus	preVC_80	Clustered	VC_80_0	15	0.7823	1	4.03216	0.7823	1	1	1	1	1	1	3
Bacillus~phage~Bastille	Heunggongvirae	Uroviricota	Caudoviricetes	Caudovirales	Herelleviridae	Bastillevirus		Overlap (VC_189/VC_190)
Bacillus~phage~BceA1	Heunggongvirae	Uroviricota	Caudoviricetes	Caudovirales	Siphoviridae	Beceayunavirus		Overlap (VC_89/VC_204)
Bacillus~phage~Bcp1	Heunggongvirae	Uroviricota	Caudoviricetes	Caudovirales	Herelleviridae	Caeruleovirus	preVC_188	Clustered	VC_188_5	4	0.0768	0.999941	8.032	0.0768	0.8333	1	1	1	1	1	1
Bacillus~phage~BeachBum	Heunggongvirae	Uroviricota	Caudoviricetes	Caudovirales	Salasmaviridae	Harambevirus		Overlap (VC_82/VC_84)
Bacillus~phage~Belinda	Heunggongvirae	Uroviricota	Caudoviricetes	Caudovirales	Herelleviridae	Wphvirus	preVC_189	Clustered	VC_189_0	16	0.4758	1	6.72407	0.4758	0.8583	1	1	1	1	1	1
Bacillus~phage~BigBertha	Heunggongvirae	Uroviricota	Caudoviricetes	Caudovirales	Herelleviridae	Bequatrovirus		Overlap (VC_189/VC_190)
Bacillus~phage~Blastoid	Heunggongvirae	Uroviricota	Caudoviricetes	Caudovirales	Siphoviridae	Andromedavirus	preVC_187	Clustered	VC_187_0	8	0.9997	0.978138	3.6646	0.9778	1	1	1	1	1	1	1
Bacillus~phage~Bobb	Heunggongvirae	Uroviricota	Caudoviricetes	Caudovirales	Herelleviridae	Agatevirus	preVC_188	Clustered	VC_188_6	4	0.0988	0.99997	6.82495	0.0988	0.6667	1	1	1	1	1	1
Bacillus~phage~Bp8p-C	Heunggongvirae	Uroviricota	Caudoviricetes	Caudovirales	Herelleviridae	Agatevirus	preVC_188	Clustered	VC_188_6	4	0.0988	0.99997	6.82495	0.0988	0.6667	1	1	1	1	1	1
Bacillus~phage~Bp8p-T	Heunggongvirae	Uroviricota	Caudoviricetes	Caudovirales	Herelleviridae	Agatevirus	preVC_188	Clustered	VC_188_6	4	0.0988	0.99997	6.82495	0.0988	0.6667	1	1	1	1	1	1
Bacillus~phage~BtCS33	Heunggongvirae	Uroviricota	Caudoviricetes	Caudovirales	Siphoviridae	Camtrevirus		Overlap (VC_182/VC_204)
Bacillus~phage~CAM003	Heunggongvirae	Uroviricota	Caudoviricetes	Caudovirales	Herelleviridae	Bastillevirus		Overlap (VC_189/VC_190)
Bacillus~phage~CP-51	Heunggongvirae	Uroviricota	Caudoviricetes	Caudovirales	Herelleviridae	Siminovitchvirus		Overlap (VC_191/VC_207)
Bacillus~phage~CampHawk	Heunggongvirae	Uroviricota	Caudoviricetes	Caudovirales	Herelleviridae	Okubovirus	preVC_190	Clustered	VC_190_0	2	0.2491	0.908257	2.64575	0.2262	1	1	1	1	1	1	1
Bacillus~phage~Carmen17	Heunggongvirae	Uroviricota	Caudoviricetes	Caudovirales	Siphoviridae	Carmenvirus	preVC_179	Clustered	VC_179_0	3	0.3956	0.996766	2.90499	0.3944	1	1	1	1	1	1	2
Bacillus~phage~Claudi	Heunggongvirae	Uroviricota	Caudoviricetes	Caudovirales	Salasmaviridae	Claudivirus	preVC_80	Clustered	VC_80_0	15	0.7823	1	4.03216	0.7823	1	1	1	1	1	1	3
Bacillus~phage~Curly	Heunggongvirae	Uroviricota	Caudoviricetes	Caudovirales	Siphoviridae	Andromedavirus	preVC_187	Clustered	VC_187_0	8	0.9997	0.978138	3.6646	0.9778	1	1	1	1	1	1	1
Bacillus~phage~DIGNKC	Heunggongvirae	Uroviricota	Caudoviricetes	Caudovirales	Herelleviridae	Wphvirus	preVC_189	Clustered	VC_189_0	16	0.4758	1	6.72407	0.4758	0.8583	1	1	1	1	1	1
Bacillus~phage~DK1	Heunggongvirae	Uroviricota	Caudoviricetes	Caudovirales	Salasmaviridae	Hemphillvirus	preVC_80	Clustered	VC_80_0	15	0.7823	1	4.03216	0.7823	1	1	1	1	1	1	3
Bacillus~phage~DK2	Heunggongvirae	Uroviricota	Caudoviricetes	Caudovirales	Salasmaviridae	Hemphillvirus	preVC_80	Clustered	VC_80_0	15	0.7823	1	4.03216	0.7823	1	1	1	1	1	1	3
Bacillus~phage~DK3	Heunggongvirae	Uroviricota	Caudoviricetes	Caudovirales	Salasmaviridae	Hemphillvirus	preVC_80	Clustered	VC_80_0	15	0.7823	1	4.03216	0.7823	1	1	1	1	1	1	3
Bacillus~phage~DLc1	Heunggongvirae	Uroviricota	Caudoviricetes	Caudovirales	Salasmaviridae	Unassigned	preVC_80	Clustered	VC_80_0	15	0.7823	1	4.03216	0.7823	1	1	1	1	1	1	3
Bacillus~phage~Deep-Purple	Heunggongvirae	Uroviricota	Caudoviricetes	Caudovirales	Siphoviridae	Deurplevirus		Outlier
Bacillus~phage~Deep~Blue	Heunggongvirae	Uroviricota	Caudoviricetes	Caudovirales	Herelleviridae	Caeruleovirus	preVC_188	Clustered	VC_188_5	4	0.0768	0.999941	8.032	0.0768	0.8333	1	1	1	1	1	1
Bacillus~phage~DirtyBetty	Heunggongvirae	Uroviricota	Caudoviricetes	Caudovirales	Herelleviridae	Wphvirus	preVC_189	Clustered	VC_189_0	16	0.4758	1	6.72407	0.4758	0.8583	1	1	1	1	1	1
Bacillus~phage~Eldridge	Heunggongvirae	Uroviricota	Caudoviricetes	Caudovirales	Herelleviridae	Eldridgevirus	preVC_188	Clustered/Singleton	VC_188_7	1	0	0	0	0	1	1	1	1	1	1	1
Bacillus~phage~Eoghan	Heunggongvirae	Uroviricota	Caudoviricetes	Caudovirales	Siphoviridae	Andromedavirus	preVC_187	Clustered	VC_187_0	8	0.9997	0.978138	3.6646	0.9778	1	1	1	1	1	1	1
Bacillus~phage~Evoli	Heunggongvirae	Uroviricota	Caudoviricetes	Caudovirales	Herelleviridae	Bastillevirus		Overlap (VC_189/VC_190)
Bacillus~phage~Eyuki	Heunggongvirae	Uroviricota	Caudoviricetes	Caudovirales	Herelleviridae	Wphvirus	preVC_189	Clustered	VC_189_0	16	0.4758	1	6.72407	0.4758	0.8583	1	1	1	1	1	1
Bacillus~phage~Fah	Heunggongvirae	Uroviricota	Caudoviricetes	Caudovirales	Siphoviridae	Wbetavirus	preVC_181	Clustered	VC_181_0	3	0.366	0.996367	2.79371	0.3647	1	1	1	1	1	1	1
Bacillus~phage~Finn	Heunggongvirae	Uroviricota	Caudoviricetes	Caudovirales	Siphoviridae	Andromedavirus	preVC_187	Clustered	VC_187_0	8	0.9997	0.978138	3.6646	0.9778	1	1	1	1	1	1	1
Bacillus~phage~G	Heunggongvirae	Uroviricota	Caudoviricetes	Caudovirales	Myoviridae	Donellivirus	preVC_178	Clustered/Singleton	VC_178_0	1	0	0	0	0	1	1	1	1	1	1	1
Bacillus~phage~GA1	Heunggongvirae	Uroviricota	Caudoviricetes	Caudovirales	Salasmaviridae	Gaunavirus		Overlap (VC_83/VC_84)
Bacillus~phage~GIL16c	Bamfordvirae	Preplasmiviricota	Tectiliviricetes	Kalamavirales	Tectiviridae	Betatectivirus	preVC_185	Clustered	VC_185_0	4	1	0	4.11989	0	1	1	1	1	1	1	1
Bacillus~phage~Gamma	Heunggongvirae	Uroviricota	Caudoviricetes	Caudovirales	Siphoviridae	Wbetavirus	preVC_181	Clustered	VC_181_0	3	0.366	0.996367	2.79371	0.3647	1	1	1	1	1	1	1
Bacillus~phage~Glittering	Heunggongvirae	Uroviricota	Caudoviricetes	Caudovirales	Siphoviridae	Andromedavirus	preVC_187	Clustered	VC_187_0	8	0.9997	0.978138	3.6646	0.9778	1	1	1	1	1	1	1
Bacillus~phage~Grass	Heunggongvirae	Uroviricota	Caudoviricetes	Caudovirales	Herelleviridae	Nitunavirus	preVC_188	Clustered	VC_188_3	2	0.0306	0.901384	8.42615	0.0276	1	1	1	1	1	1	1
Bacillus~phage~Gxv1	Heunggongvirae	Uroviricota	Caudoviricetes	Caudovirales	Salasmaviridae	Salasvirus	preVC_83	Clustered	VC_83_0	7	0.3839	1	2.59884	0.3839	1	1	1	1	1	1	2
Bacillus~phage~Hakuna	Heunggongvirae	Uroviricota	Caudoviricetes	Caudovirales	Herelleviridae	Wphvirus	preVC_189	Clustered	VC_189_0	16	0.4758	1	6.72407	0.4758	0.8583	1	1	1	1	1	1
Bacillus~phage~Harambe	Heunggongvirae	Uroviricota	Caudoviricetes	Caudovirales	Salasmaviridae	Harambevirus		Overlap (VC_82/VC_84)
Bacillus~phage~Hoody~T	Heunggongvirae	Uroviricota	Caudoviricetes	Caudovirales	Herelleviridae	Bastillevirus		Overlap (VC_189/VC_190)
Bacillus~phage~IEBH	Heunggongvirae	Uroviricota	Caudoviricetes	Caudovirales	Siphoviridae	Cecivirus		Overlap (VC_180/VC_181/VC_183)
Bacillus~phage~JBP901	Heunggongvirae	Uroviricota	Caudoviricetes	Caudovirales	Herelleviridae	Caeruleovirus	preVC_188	Clustered	VC_188_4	2	0.0248	0.887469	6.78233	0.022	1	1	1	1	1	1	1
Bacillus~phage~JL	Heunggongvirae	Uroviricota	Caudoviricetes	Caudovirales	Herelleviridae	Siminovitchvirus		Overlap (VC_191/VC_207)
Bacillus~phage~Juan	Heunggongvirae	Uroviricota	Caudoviricetes	Caudovirales	Salasmaviridae	Claudivirus	preVC_80	Clustered	VC_80_0	15	0.7823	1	4.03216	0.7823	1	1	1	1	1	1	3
Bacillus~phage~Karezi	Heunggongvirae	Uroviricota	Caudoviricetes	Caudovirales	Salasmaviridae	Karezivirus		Overlap (VC_83/VC_84)
Bacillus~phage~Kida	Heunggongvirae	Uroviricota	Caudoviricetes	Caudovirales	Herelleviridae	Wphvirus	preVC_189	Clustered	VC_189_0	16	0.4758	1	6.72407	0.4758	0.8583	1	1	1	1	1	1
Bacillus~phage~KonjoTrouble	Heunggongvirae	Uroviricota	Caudoviricetes	Caudovirales	Salasmaviridae	Claudivirus	preVC_80	Clustered	VC_80_0	15	0.7823	1	4.03216	0.7823	1	1	1	1	1	1	3
Bacillus~phage~MG-B1	Heunggongvirae	Uroviricota	Caudoviricetes	Caudovirales	Salasmaviridae	Klosterneuburgvirus	preVC_80	Clustered	VC_80_0	15	0.7823	1	4.03216	0.7823	1	1	1	1	1	1	3
Bacillus~phage~Mater	Heunggongvirae	Uroviricota	Caudoviricetes	Caudovirales	Herelleviridae	Matervirus	preVC_188	Clustered/Singleton	VC_188_9	1	0	0	0	0	1	1	1	1	1	1	1
Bacillus~phage~Megatron	Heunggongvirae	Uroviricota	Caudoviricetes	Caudovirales	Herelleviridae	Wphvirus	preVC_189	Clustered	VC_189_0	16	0.4758	1	6.72407	0.4758	0.8583	1	1	1	1	1	1
Bacillus~phage~Mgbh1	Heunggongvirae	Uroviricota	Caudoviricetes	Caudovirales	Siphoviridae	Magadivirus		Outlier
Bacillus~phage~Moonbeam	Heunggongvirae	Uroviricota	Caudoviricetes	Caudovirales	Herelleviridae	Moonbeamvirus	preVC_188	Clustered/Singleton	VC_188_8	1	0	0	0	0	1	1	1	1	1	1	1
Bacillus~phage~Nemo	Heunggongvirae	Uroviricota	Caudoviricetes	Caudovirales	Herelleviridae	Wphvirus	preVC_189	Clustered	VC_189_0	16	0.4758	1	6.72407	0.4758	0.8583	1	1	1	1	1	1
Bacillus~phage~Nf	Heunggongvirae	Uroviricota	Caudoviricetes	Caudovirales	Salasmaviridae	Beecentumtrevirus	preVC_83	Clustered	VC_83_0	7	0.3839	1	2.59884	0.3839	1	1	1	1	1	1	2
Bacillus~phage~Nigalana	Heunggongvirae	Uroviricota	Caudoviricetes	Caudovirales	Herelleviridae	Wphvirus	preVC_189	Clustered	VC_189_0	16	0.4758	1	6.72407	0.4758	0.8583	1	1	1	1	1	1
Bacillus~phage~NotTheCreek	Heunggongvirae	Uroviricota	Caudoviricetes	Caudovirales	Herelleviridae	Wphvirus	preVC_189	Clustered	VC_189_0	16	0.4758	1	6.72407	0.4758	0.8583	1	1	1	1	1	1
Bacillus~phage~PBC1	Heunggongvirae	Uroviricota	Caudoviricetes	Caudovirales	Siphoviridae	Pebcunavirus	preVC_179	Clustered	VC_179_0	3	0.3956	0.996766	2.90499	0.3944	1	1	1	1	1	1	2
Bacillus~phage~PBS1	Heunggongvirae	Uroviricota	Caudoviricetes	Caudovirales	Myoviridae	Takahashivirus	preVC_186	Clustered	VC_186_0	2	0.7209	0.333333	1.41421	0.2403	1	1	1	1	1	1	1
Bacillus~phage~PM1	Heunggongvirae	Uroviricota	Caudoviricetes	Caudovirales	Myoviridae	Pemunavirus	preVC_215	Clustered	VC_215_0	3	0.3651	0.893491	8.54467	0.3262	0.6667	1	1	1	1	2	2
Bacillus~phage~PZA	Heunggongvirae	Uroviricota	Caudoviricetes	Caudovirales	Salasmaviridae	Salasvirus	preVC_83	Clustered	VC_83_0	7	0.3839	1	2.59884	0.3839	1	1	1	1	1	1	2
Bacillus~phage~Page	Heunggongvirae	Uroviricota	Caudoviricetes	Caudovirales	Podoviridae	Pagevirus	preVC_220	Clustered	VC_220_0	6	0.9837	0.999988	2.89116	0.9837	1	1	1	1	1	1	1
Bacillus~phage~Palmer	Heunggongvirae	Uroviricota	Caudoviricetes	Caudovirales	Podoviridae	Pagevirus	preVC_220	Clustered	VC_220_0	6	0.9837	0.999988	2.89116	0.9837	1	1	1	1	1	1	1
Bacillus~phage~Pascal	Heunggongvirae	Uroviricota	Caudoviricetes	Caudovirales	Podoviridae	Pagevirus	preVC_220	Clustered	VC_220_0	6	0.9837	0.999988	2.89116	0.9837	1	1	1	1	1	1	1
Bacillus~phage~Pavlov	Heunggongvirae	Uroviricota	Caudoviricetes	Caudovirales	Podoviridae	Pagevirus	preVC_220	Clustered	VC_220_0	6	0.9837	0.999988	2.89116	0.9837	1	1	1	1	1	1	1
Bacillus~phage~PfEFR-4	Heunggongvirae	Uroviricota	Caudoviricetes	Caudovirales	Siphoviridae	Hubeivirus	preVC_182	Clustered	VC_182_0	3	0.2545	0.996753	3.95413	0.2537	1	1	1	1	1	1	1
Bacillus~phage~PfEFR-5	Heunggongvirae	Uroviricota	Caudoviricetes	Caudovirales	Siphoviridae	Hubeivirus	preVC_182	Clustered	VC_182_0	3	0.2545	0.996753	3.95413	0.2537	1	1	1	1	1	1	1
Bacillus~phage~Phrodo	Heunggongvirae	Uroviricota	Caudoviricetes	Caudovirales	Herelleviridae	Bequatrovirus		Overlap (VC_189/VC_190)
Bacillus~phage~Pony	Heunggongvirae	Uroviricota	Caudoviricetes	Caudovirales	Podoviridae	Pagevirus	preVC_220	Clustered	VC_220_0	6	0.9837	0.999988	2.89116	0.9837	1	1	1	1	1	1	1
Bacillus~phage~Pookie	Heunggongvirae	Uroviricota	Caudoviricetes	Caudovirales	Podoviridae	Pagevirus	preVC_220	Clustered	VC_220_0	6	0.9837	0.999988	2.89116	0.9837	1	1	1	1	1	1	1
Bacillus~phage~QCM11	Heunggongvirae	Uroviricota	Caudoviricetes	Caudovirales	Salasmaviridae	Claudivirus	preVC_80	Clustered	VC_80_0	15	0.7823	1	4.03216	0.7823	1	1	1	1	1	1	3
Bacillus~phage~Riggi	Heunggongvirae	Uroviricota	Caudoviricetes	Caudovirales	Siphoviridae	Andromedavirus	preVC_187	Clustered	VC_187_0	8	0.9997	0.978138	3.6646	0.9778	1	1	1	1	1	1	1
Bacillus~phage~Riley	Heunggongvirae	Uroviricota	Caudoviricetes	Caudovirales	Herelleviridae	Bequatrovirus		Overlap (VC_189/VC_190)
Bacillus~phage~SIOphi	Heunggongvirae	Uroviricota	Caudoviricetes	Caudovirales	Herelleviridae	Siophivirus	preVC_188	Clustered/Singleton	VC_188_11	1	0	0	0	0	1	1	1	1	1	1	1
Bacillus~phage~SP-10	Heunggongvirae	Uroviricota	Caudoviricetes	Caudovirales	Herelleviridae	Unassigned		Outlier
Bacillus~phage~SP-15	Heunggongvirae	Uroviricota	Caudoviricetes	Caudovirales	Myoviridae	Thornevirus	preVC_178	Clustered/Singleton	VC_178_1	1	0	0	0	0	1	1	1	1	1	1	1
Bacillus~phage~SPG24	Heunggongvirae	Uroviricota	Caudoviricetes	Caudovirales	Herelleviridae	Nitunavirus		Outlier
Bacillus~phage~SPO1	Heunggongvirae	Uroviricota	Caudoviricetes	Caudovirales	Herelleviridae	Okubovirus	preVC_190	Clustered	VC_190_0	2	0.2491	0.908257	2.64575	0.2262	1	1	1	1	1	1	1
Bacillus~phage~SPP1	Heunggongvirae	Uroviricota	Caudoviricetes	Caudovirales	Siphoviridae	Unassigned		Outlier
Bacillus~phage~SageFayge	Heunggongvirae	Uroviricota	Caudoviricetes	Caudovirales	Herelleviridae	Wphvirus	preVC_189	Clustered	VC_189_0	16	0.4758	1	6.72407	0.4758	0.8583	1	1	1	1	1	1
Bacillus~phage~SalinJah	Heunggongvirae	Uroviricota	Caudoviricetes	Caudovirales	Herelleviridae	Wphvirus	preVC_189	Clustered	VC_189_0	16	0.4758	1	6.72407	0.4758	0.8583	1	1	1	1	1	1
Bacillus~phage~SerPounce	Heunggongvirae	Uroviricota	Caudoviricetes	Caudovirales	Salasmaviridae	Claudivirus	preVC_80	Clustered	VC_80_0	15	0.7823	1	4.03216	0.7823	1	1	1	1	1	1	3
Bacillus~phage~Shanette	Heunggongvirae	Uroviricota	Caudoviricetes	Caudovirales	Herelleviridae	Siminovitchvirus		Overlap (VC_191/VC_207)
Bacillus~phage~Shbh1	Heunggongvirae	Uroviricota	Caudoviricetes	Caudovirales	Herelleviridae	Shalavirus	preVC_188	Clustered/Singleton	VC_188_1	1	0	0	0	0	1	1	1	1	1	1	1
Bacillus~phage~Slash	Heunggongvirae	Uroviricota	Caudoviricetes	Caudovirales	Siphoviridae	Slashvirus	preVC_224	Clustered	VC_224_0	4	0.9977	0.928571	4.33864	0.9264	1	1	1	1	1	1	1
Bacillus~phage~Spock	Heunggongvirae	Uroviricota	Caudoviricetes	Caudovirales	Herelleviridae	Bequatrovirus		Overlap (VC_189/VC_190)
Bacillus~phage~Stahl	Heunggongvirae	Uroviricota	Caudoviricetes	Caudovirales	Siphoviridae	Slashvirus	preVC_224	Clustered	VC_224_0	4	0.9977	0.928571	4.33864	0.9264	1	1	1	1	1	1	1
Bacillus~phage~Staley	Heunggongvirae	Uroviricota	Caudoviricetes	Caudovirales	Siphoviridae	Slashvirus	preVC_224	Clustered	VC_224_0	4	0.9977	0.928571	4.33864	0.9264	1	1	1	1	1	1	1
Bacillus~phage~Stills	Heunggongvirae	Uroviricota	Caudoviricetes	Caudovirales	Siphoviridae	Slashvirus	preVC_224	Clustered	VC_224_0	4	0.9977	0.928571	4.33864	0.9264	1	1	1	1	1	1	1
Bacillus~phage~Stitch	Heunggongvirae	Uroviricota	Caudoviricetes	Caudovirales	Salasmaviridae	Claudivirus	preVC_80	Clustered	VC_80_0	15	0.7823	1	4.03216	0.7823	1	1	1	1	1	1	3
Bacillus~phage~TP21-L	Heunggongvirae	Uroviricota	Caudoviricetes	Caudovirales	Siphoviridae	Lwoffvirus	preVC_205	Clustered	VC_205_0	2	0.7653	0.6	2.23607	0.4592	1	1	1	1	1	1	1
Bacillus~phage~Taylor	Heunggongvirae	Uroviricota	Caudoviricetes	Caudovirales	Siphoviridae	Andromedavirus	preVC_187	Clustered	VC_187_0	8	0.9997	0.978138	3.6646	0.9778	1	1	1	1	1	1	1
Bacillus~phage~Thornton	Heunggongvirae	Uroviricota	Caudoviricetes	Caudovirales	Salasmaviridae	Claudivirus	preVC_80	Clustered	VC_80_0	15	0.7823	1	4.03216	0.7823	1	1	1	1	1	1	3
Bacillus~phage~Troll	Heunggongvirae	Uroviricota	Caudoviricetes	Caudovirales	Herelleviridae	Bequatrovirus		Overlap (VC_189/VC_190)
Bacillus~phage~TsarBomba	Heunggongvirae	Uroviricota	Caudoviricetes	Caudovirales	Herelleviridae	Tsarbombavirus	preVC_188	Clustered	VC_188_0	3	0.0501	0.996909	5.47512	0.05	1	1	1	1	1	1	1
Bacillus~phage~VMY22	Heunggongvirae	Uroviricota	Caudoviricetes	Caudovirales	Salasmaviridae	Mingyongvirus		Overlap (VC_82/VC_84)
Bacillus~phage~W.Ph.	Heunggongvirae	Uroviricota	Caudoviricetes	Caudovirales	Herelleviridae	Wphvirus	preVC_189	Clustered	VC_189_0	16	0.4758	1	6.72407	0.4758	0.8583	1	1	1	1	1	1
Bacillus~phage~WBeta	Heunggongvirae	Uroviricota	Caudoviricetes	Caudovirales	Siphoviridae	Wbetavirus	preVC_181	Clustered	VC_181_0	3	0.366	0.996367	2.79371	0.3647	1	1	1	1	1	1	1
Bacillus~phage~Waukesha92	Heunggongvirae	Uroviricota	Caudoviricetes	Caudovirales	Siphoviridae	Waukeshavirus		Overlap (VC_89/VC_204)
Bacillus~phage~Wes44	Heunggongvirae	Uroviricota	Caudoviricetes	Caudovirales	Siphoviridae	Carmenvirus	preVC_179	Clustered	VC_179_0	3	0.3956	0.996766	2.90499	0.3944	1	1	1	1	1	1	2
Bacillus~phage~WhyPhy	Heunggongvirae	Uroviricota	Caudoviricetes	Caudovirales	Salasmaviridae	Bundooravirus		Overlap (VC_83/VC_84)
Bacillus~phage~Wip1	Bamfordvirae	Preplasmiviricota	Tectiliviricetes	Kalamavirales	Tectiviridae	Betatectivirus	preVC_185	Clustered	VC_185_0	4	1	0	4.11989	0	1	1	1	1	1	1	1
Bacillus~phage~Zuko	Heunggongvirae	Uroviricota	Caudoviricetes	Caudovirales	Herelleviridae	Wphvirus	preVC_189	Clustered	VC_189_0	16	0.4758	1	6.72407	0.4758	0.8583	1	1	1	1	1	1
Bacillus~phage~phBC6A51	Heunggongvirae	Uroviricota	Caudoviricetes	Caudovirales	Siphoviridae	Unassigned		Overlap (VC_201/VC_202)
Bacillus~phage~phBC6A52	Heunggongvirae	Uroviricota	Caudoviricetes	Caudovirales	Siphoviridae	Unassigned		Outlier
Bacillus~phage~phIS3501	Heunggongvirae	Uroviricota	Caudoviricetes	Caudovirales	Siphoviridae	Camtrevirus		Overlap (VC_182/VC_204)
Bacillus~phage~phi105	Heunggongvirae	Uroviricota	Caudoviricetes	Caudovirales	Siphoviridae	Spizizenvirus		Outlier
Bacillus~phage~phi29	Heunggongvirae	Uroviricota	Caudoviricetes	Caudovirales	Salasmaviridae	Salasvirus	preVC_83	Clustered	VC_83_0	7	0.3839	1	2.59884	0.3839	1	1	1	1	1	1	2
Bacillus~phage~phi4B1	Heunggongvirae	Uroviricota	Caudoviricetes	Caudovirales	Siphoviridae	Unassigned		Outlier
Bacillus~phage~phi4J1	Heunggongvirae	Uroviricota	Caudoviricetes	Caudovirales	Siphoviridae	Rockvillevirus		Overlap (VC_89/VC_204)
Bacillus~phage~phiAGATE	Heunggongvirae	Uroviricota	Caudoviricetes	Caudovirales	Herelleviridae	Agatevirus	preVC_188	Clustered	VC_188_6	4	0.0988	0.99997	6.82495	0.0988	0.6667	1	1	1	1	1	1
Bacillus~phage~phiCM3	Heunggongvirae	Uroviricota	Caudoviricetes	Caudovirales	Siphoviridae	Camtrevirus		Overlap (VC_182/VC_204)
Bacillus~phage~phiNIT1	Heunggongvirae	Uroviricota	Caudoviricetes	Caudovirales	Herelleviridae	Nitunavirus	preVC_188	Clustered	VC_188_3	2	0.0306	0.901384	8.42615	0.0276	1	1	1	1	1	1	1
Bacillus~phage~vB_BanS-Tsamsa	Heunggongvirae	Uroviricota	Caudoviricetes	Caudovirales	Siphoviridae	Unassigned	preVC_191	Clustered/Singleton	VC_191_0	1	0	0	0	0	1	1	1	1	1	1	0
Bacillus~phage~vB_BboS-125	Heunggongvirae	Uroviricota	Caudoviricetes	Caudovirales	Myoviridae	Elmenteitavirus		Overlap (VC_201/VC_202)
Bacillus~phage~vB_BceM_Bc431v3	Heunggongvirae	Uroviricota	Caudoviricetes	Caudovirales	Herelleviridae	Caeruleovirus	preVC_188	Clustered	VC_188_5	4	0.0768	0.999941	8.032	0.0768	0.8333	1	1	1	1	1	1
Bacillus~phage~vB_BceS-MY192	Heunggongvirae	Uroviricota	Caudoviricetes	Caudovirales	Siphoviridae	Hubeivirus	preVC_182	Clustered	VC_182_0	3	0.2545	0.996753	3.95413	0.2537	1	1	1	1	1	1	1
Bacillus~phage~vB_BhaS-171	Heunggongvirae	Uroviricota	Caudoviricetes	Caudovirales	Siphoviridae	Unassigned	preVC_226	Clustered	VC_226_0	2	0.0272	0.0395238	7.34847	0.0011	1	1	1	1	1	1	0
Bacillus~phage~vB_BmeM-Goe8	Heunggongvirae	Uroviricota	Caudoviricetes	Caudovirales	Herelleviridae	Goettingenvirus	preVC_188	Clustered/Singleton	VC_188_10	1	0	0	0	0	1	1	1	1	1	1	1
Bacillus~phage~vB_Bpu_PumA1	Heunggongvirae	Uroviricota	Caudoviricetes	Caudovirales	Salasmaviridae	Bundooravirus		Overlap (VC_83/VC_84)
Bacillus~phage~vB_Bpu_PumA2	Heunggongvirae	Uroviricota	Caudoviricetes	Caudovirales	Salasmaviridae	Bundooravirus		Overlap (VC_83/VC_84)
Bacillus~phage~vB_BsuM-Goe3	Heunggongvirae	Uroviricota	Caudoviricetes	Caudovirales	Herelleviridae	Grisebachstrassevirus	preVC_188	Clustered	VC_188_2	2	0.0287	0.90015	8.42615	0.0259	1	1	1	1	1	1	2
Bacillus~phage~vB_BsuP-Goe1	Heunggongvirae	Uroviricota	Caudoviricetes	Caudovirales	Salasmaviridae	Beecentumtrevirus	preVC_83	Clustered	VC_83_0	7	0.3839	1	2.59884	0.3839	1	1	1	1	1	1	2
Bacillus~phage~vB_BtS_B83	Heunggongvirae	Uroviricota	Caudoviricetes	Caudovirales	Siphoviridae	Pushchinovirus	preVC_183	Clustered	VC_183_0	2	0.465	0.897783	5.38516	0.4175	1	1	1	1	1	1	2
Bacillus~phage~vB_BtS_BMBtp14	Heunggongvirae	Uroviricota	Caudoviricetes	Caudovirales	Siphoviridae	Bembunaquatrovirus	preVC_183	Clustered	VC_183_0	2	0.465	0.897783	5.38516	0.4175	1	1	1	1	1	1	2
Bacillus~phage~vB_BtS_BMBtp2	Heunggongvirae	Uroviricota	Caudoviricetes	Caudovirales	Siphoviridae	Lwoffvirus	preVC_205	Clustered	VC_205_0	2	0.7653	0.6	2.23607	0.4592	1	1	1	1	1	1	1
Bacillus~phage~vB_BtS_BMBtp3	Heunggongvirae	Uroviricota	Caudoviricetes	Caudovirales	Siphoviridae	Waukeshavirus		Overlap (VC_89/VC_204)
Bacillus~phage~vB_BthP-Goe4	Heunggongvirae	Uroviricota	Caudoviricetes	Caudovirales	Salasmaviridae	Claudivirus	preVC_80	Clustered	VC_80_0	15	0.7823	1	4.03216	0.7823	1	1	1	1	1	1	3
Bacillus~phage~vB_BveP-Goe6	Heunggongvirae	Uroviricota	Caudoviricetes	Caudovirales	Salasmaviridae	Salasvirus	preVC_83	Clustered	VC_83_0	7	0.3839	1	2.59884	0.3839	1	1	1	1	1	1	2
Bacillus~virus~1	Heunggongvirae	Uroviricota	Caudoviricetes	Caudovirales	Myoviridae	Svunavirus	preVC_141	Clustered	VC_141_0	2	0.4574	0.875606	4.24264	0.4005	1	1	1	1	1	1	1
Bacillus~virus~B103	Heunggongvirae	Uroviricota	Caudoviricetes	Caudovirales	Salasmaviridae	Beecentumtrevirus	preVC_83	Clustered	VC_83_0	7	0.3839	1	2.59884	0.3839	1	1	1	1	1	1	2
Bacillus~virus~BM15	Heunggongvirae	Uroviricota	Caudoviricetes	Caudovirales	Herelleviridae	Caeruleovirus	preVC_188	Clustered	VC_188_5	4	0.0768	0.999941	8.032	0.0768	0.8333	1	1	1	1	1	1
Bacillus~virus~SPbeta	Heunggongvirae	Uroviricota	Caudoviricetes	Caudovirales	Siphoviridae	Spbetavirus		Overlap (VC_192/VC_220)
Bacillus~virus~SRT01hs	Heunggongvirae	Uroviricota	Caudoviricetes	Caudovirales	Salasmaviridae	Gaunavirus		Overlap (VC_83/VC_84)
Bacteriophage~APSE-2	Heunggongvirae	Uroviricota	Caudoviricetes	Caudovirales	Podoviridae	Sendosyvirus	preVC_232	Clustered	VC_232_0	2	0.1191	0.905986	3.16228	0.1079	1	1	1	1	1	1	1
Bacteriophage~DSS3_VP1	Heunggongvirae	Uroviricota	Caudoviricetes	Caudovirales	Siphoviridae	Unassigned		Singleton
Bacteriophage~K139	Heunggongvirae	Uroviricota	Caudoviricetes	Caudovirales	Myoviridae	Longwoodvirus	preVC_126	Clustered	VC_126_0	20	0.9699	1	5.63515	0.9699	1	1	1	1	1	1	12
Bacteriophage~Lily	Heunggongvirae	Uroviricota	Caudoviricetes	Caudovirales	Unassigned	Lilyvirus		Outlier
Bacteriophage~P2	Heunggongvirae	Uroviricota	Caudoviricetes	Caudovirales	Myoviridae	Peduovirus	preVC_177	Clustered	VC_177_0	44	0.715	1	5.92267	0.715	1	1	1	1	1	1	11
Bacteriophage~Phobos	Heunggongvirae	Uroviricota	Caudoviricetes	Caudovirales	Siphoviridae	Unassigned		Overlap (VC_29/VC_31)
Bacteriophage~R18C	Heunggongvirae	Uroviricota	Caudoviricetes	Caudovirales	Myoviridae	Peduovirus	preVC_177	Clustered	VC_177_0	44	0.715	1	5.92267	0.715	1	1	1	1	1	1	11
Bacteroides~phage~B124-14	Heunggongvirae	Uroviricota	Caudoviricetes	Caudovirales	Siphoviridae	Unassigned	preVC_210	Clustered	VC_210_0	2	0.4068	0.890809	2.64575	0.3624	1	1	1	1	1	1	0
Bacteroides~phage~B40-8	Heunggongvirae	Uroviricota	Caudoviricetes	Caudovirales	Siphoviridae	Unassigned	preVC_210	Clustered	VC_210_0	2	0.4068	0.890809	2.64575	0.3624	1	1	1	1	1	1	0
Bacteroides~phage~DAC15	Heunggongvirae	Uroviricota	Caudoviricetes	Caudovirales	Podoviridae	Unassigned	preVC_237	Clustered	VC_237_0	2	0.7698	0.333333	5.47723	0.2566	1	1	1	1	1	1	0
Bacteroides~phage~crAss001	Heunggongvirae	Uroviricota	Caudoviricetes	Caudovirales	Podoviridae	Unassigned	preVC_237	Clustered	VC_237_0	2	0.7698	0.333333	5.47723	0.2566	1	1	1	1	1	1	0
Bacteroides~phage~crAss002	Heunggongvirae	Uroviricota	Caudoviricetes	Caudovirales	Podoviridae	Unassigned	preVC_238	Clustered	VC_238_0	2	1	0	3.74166	0	1	1	1	1	1	1	0
Bdellovibrio~phage~phi1402	Heunggongvirae	Uroviricota	Caudoviricetes	Caudovirales	Myoviridae	Unassigned		Singleton
Bdellovibrio~phage~phi1422	Heunggongvirae	Uroviricota	Caudoviricetes	Caudovirales	Myoviridae	Unassigned		Outlier
Bdellovibrio~phage~phiMH2K	Sangervirae	Phixviricota	Malgrandaviricetes	Petitvirales	Microviridae	Bdellomicrovirus	preVC_239	Clustered	VC_239_0	5	0.7939	0.999823	1.5643	0.7938	1	1	1	1	1	1	2
Bifidobacterium~phage~BadAargau2	Heunggongvirae	Uroviricota	Caudoviricetes	Caudovirales	Podoviridae	Badaztecvirus	preVC_84	Clustered	VC_84_0	2	0.2352	0.908396	0	0.2137	1	1	1	1	1	1	1
Bifidobacterium~phage~BadAztec1	Heunggongvirae	Uroviricota	Caudoviricetes	Caudovirales	Podoviridae	Badaztecvirus	preVC_84	Clustered	VC_84_0	2	0.2352	0.908396	0	0.2137	1	1	1	1	1	1	1
Bordetella~phage~BPP-1	Heunggongvirae	Uroviricota	Caudoviricetes	Caudovirales	Podoviridae	Rauchvirus		Outlier
Bordetella~phage~CN1	Heunggongvirae	Uroviricota	Caudoviricetes	Caudovirales	Mesyanzhinovviridae	Vojvodinavirus	preVC_2	Clustered	VC_2_0	9	0.5655	1	5.10567	0.5655	1	1	1	1	1	1	2
Bordetella~phage~CN2	Heunggongvirae	Uroviricota	Caudoviricetes	Caudovirales	Mesyanzhinovviridae	Vojvodinavirus	preVC_2	Clustered	VC_2_0	9	0.5655	1	5.10567	0.5655	1	1	1	1	1	1	2
Bordetella~phage~FP1	Heunggongvirae	Uroviricota	Caudoviricetes	Caudovirales	Mesyanzhinovviridae	Vojvodinavirus	preVC_2	Clustered	VC_2_0	9	0.5655	1	5.10567	0.5655	1	1	1	1	1	1	2
Bordetella~phage~MW2	Heunggongvirae	Uroviricota	Caudoviricetes	Caudovirales	Mesyanzhinovviridae	Vojvodinavirus	preVC_2	Clustered	VC_2_0	9	0.5655	1	5.10567	0.5655	1	1	1	1	1	1	2
Bordetella~phage~vB_BbrM_PHB04	Heunggongvirae	Uroviricota	Caudoviricetes	Caudovirales	Myoviridae	Phabquatrovirus		Outlier
Brevibacillus~phage~Abouo	Heunggongvirae	Uroviricota	Caudoviricetes	Caudovirales	Myoviridae	Abouovirus	preVC_244	Clustered	VC_244_0	5	0.7595	0.999999	6.14652	0.7595	1	1	1	1	1	1	2
Brevibacillus~phage~Davies	Heunggongvirae	Uroviricota	Caudoviricetes	Caudovirales	Myoviridae	Abouovirus	preVC_244	Clustered	VC_244_0	5	0.7595	0.999999	6.14652	0.7595	1	1	1	1	1	1	2
Brevibacillus~phage~Jenst	Heunggongvirae	Uroviricota	Caudoviricetes	Caudovirales	Siphoviridae	Jenstvirus		Outlier
Brevibacillus~phage~Jimmer1	Heunggongvirae	Uroviricota	Caudoviricetes	Caudovirales	Myoviridae	Jimmervirus	preVC_244	Clustered	VC_244_0	5	0.7595	0.999999	6.14652	0.7595	1	1	1	1	1	1	2
Brevibacillus~phage~Jimmer2	Heunggongvirae	Uroviricota	Caudoviricetes	Caudovirales	Myoviridae	Jimmervirus	preVC_244	Clustered	VC_244_0	5	0.7595	0.999999	6.14652	0.7595	1	1	1	1	1	1	2
Brevibacillus~phage~Osiris	Heunggongvirae	Uroviricota	Caudoviricetes	Caudovirales	Myoviridae	Jimmervirus	preVC_244	Clustered	VC_244_0	5	0.7595	0.999999	6.14652	0.7595	1	1	1	1	1	1	2
Brevibacillus~phage~Sundance	Heunggongvirae	Uroviricota	Caudoviricetes	Caudovirales	Siphoviridae	Unassigned	preVC_191	Clustered/Singleton	VC_191_1	1	0	0	0	0	1	1	1	1	1	1	0
Brevibacterium~phage~AGM1	Heunggongvirae	Uroviricota	Caudoviricetes	Caudovirales	Siphoviridae	Agmunavirus		Outlier
Brevibacterium~phage~LuckyBarnes	Heunggongvirae	Uroviricota	Caudoviricetes	Caudovirales	Siphoviridae	Luckybarnesvirus	preVC_154	Clustered	VC_154_0	2	0.1647	0.899581	7.4162	0.1481	1	1	1	1	1	1	2
Brochothrix~phage~A9	Heunggongvirae	Uroviricota	Caudoviricetes	Caudovirales	Herelleviridae	Unassigned		Outlier
Brochothrix~phage~BL3	Heunggongvirae	Uroviricota	Caudoviricetes	Caudovirales	Siphoviridae	Unassigned		Outlier
Brochothrix~phage~NF5	Heunggongvirae	Uroviricota	Caudoviricetes	Caudovirales	Siphoviridae	Unassigned	preVC_137	Clustered/Singleton	VC_137_0	1	0	0	0	0	1	1	1	1	1	1	0
Brucella~phage~BiPBO1	Heunggongvirae	Uroviricota	Caudoviricetes	Caudovirales	Siphoviridae	Unassigned	preVC_252	Clustered	VC_252_0	2	0.649	0.5	7.87401	0.3245	1	1	1	1	1	1	0
Brucella~phage~Pr	Heunggongvirae	Uroviricota	Caudoviricetes	Caudovirales	Podoviridae	Perisivirus	preVC_253	Clustered	VC_253_0	2	0.7704	0.904762	1	0.697	1	1	1	1	1	1	1
Brucella~phage~Tb	Heunggongvirae	Uroviricota	Caudoviricetes	Caudovirales	Podoviridae	Perisivirus	preVC_253	Clustered	VC_253_0	2	0.7704	0.904762	1	0.697	1	1	1	1	1	1	1
Burkholderia~phage~AP3	Heunggongvirae	Uroviricota	Caudoviricetes	Caudovirales	Myoviridae	Kisquinquevirus		Overlap (VC_21/VC_178)
Burkholderia~phage~Bcep1	Heunggongvirae	Uroviricota	Caudoviricetes	Caudovirales	Myoviridae	Naesvirus	preVC_66	Clustered	VC_66_0	12	0.8431	1	7.01057	0.8431	0.9545	1	1	1	1	1	2
Burkholderia~phage~Bcep176	Heunggongvirae	Uroviricota	Caudoviricetes	Caudovirales	Siphoviridae	Unassigned	preVC_258	Clustered	VC_258_0	5	0.4408	1	7.25342	0.4408	1	1	1	1	1	1	1
Burkholderia~phage~Bcep22	Heunggongvirae	Uroviricota	Caudoviricetes	Caudovirales	Podoviridae	Lessievirus		Overlap (VC_258/VC_263)
Burkholderia~phage~Bcep43	Heunggongvirae	Uroviricota	Caudoviricetes	Caudovirales	Myoviridae	Naesvirus	preVC_66	Clustered	VC_66_0	12	0.8431	1	7.01057	0.8431	0.9545	1	1	1	1	1	2
Burkholderia~phage~Bcep781	Heunggongvirae	Uroviricota	Caudoviricetes	Caudovirales	Myoviridae	Naesvirus	preVC_66	Clustered	VC_66_0	12	0.8431	1	7.01057	0.8431	0.9545	1	1	1	1	1	2
Burkholderia~phage~BcepB1A	Heunggongvirae	Uroviricota	Caudoviricetes	Caudovirales	Myoviridae	Unassigned	preVC_264	Clustered	VC_264_0	2	0.0161	0.910978	7.28011	0.0146	1	1	1	1	1	1	0
Burkholderia~phage~BcepC6B	Heunggongvirae	Uroviricota	Caudoviricetes	Caudovirales	Podoviridae	Ryyoungvirus	preVC_231	Clustered	VC_231_0	2	0.3146	0.909091	6.40312	0.286	1	1	1	1	1	1	2
Burkholderia~phage~BcepF1	Heunggongvirae	Uroviricota	Caudoviricetes	Caudovirales	Myoviridae	Bcepfunavirus	preVC_263	Clustered	VC_263_1	7	0.0732	0.861505	7.42407	0.0631	0.8095	1	1	1	1	1	5
Burkholderia~phage~BcepGomr	Heunggongvirae	Uroviricota	Caudoviricetes	Caudovirales	Siphoviridae	Unassigned		Outlier
Burkholderia~phage~BcepIL02	Heunggongvirae	Uroviricota	Caudoviricetes	Caudovirales	Podoviridae	Lessievirus		Overlap (VC_258/VC_263)
Burkholderia~phage~BcepMigl	Heunggongvirae	Uroviricota	Caudoviricetes	Caudovirales	Podoviridae	Lessievirus		Overlap (VC_258/VC_263)
Burkholderia~phage~BcepMu	Heunggongvirae	Uroviricota	Caudoviricetes	Caudovirales	Myoviridae	Bcepmuvirus		Overlap (VC_268/VC_269)
Burkholderia~phage~BcepNY3	Heunggongvirae	Uroviricota	Caudoviricetes	Caudovirales	Myoviridae	Naesvirus	preVC_66	Clustered	VC_66_0	12	0.8431	1	7.01057	0.8431	0.9545	1	1	1	1	1	2
Burkholderia~phage~BcepNazgul	Heunggongvirae	Uroviricota	Caudoviricetes	Caudovirales	Casjensviridae	Nazgulvirus	preVC_34	Clustered	VC_34_0	7	0.0561	0.999009	7.13322	0.056	1	1	1	1	1	2	2
Burkholderia~phage~BcepSaruman	Heunggongvirae	Uroviricota	Caudoviricetes	Caudovirales	Myoviridae	Sarumanvirus	preVC_24	Clustered	VC_24_0	2	0.3479	0.879635	3.16228	0.306	1	1	1	1	1	1	1
Burkholderia~phage~BcepSauron	Heunggongvirae	Uroviricota	Caudoviricetes	Caudovirales	Myoviridae	Sarumanvirus	preVC_24	Clustered	VC_24_0	2	0.3479	0.879635	3.16228	0.306	1	1	1	1	1	1	1
Burkholderia~phage~Bp-AMP1	Heunggongvirae	Uroviricota	Caudoviricetes	Caudovirales	Autographiviridae	Ampunavirus	preVC_94	Clustered	VC_94_0	26	0.6469	1	6.50752	0.6469	1	1	1	1	1	1	16
Burkholderia~phage~DC1	Heunggongvirae	Uroviricota	Caudoviricetes	Caudovirales	Podoviridae	Lessievirus		Overlap (VC_258/VC_263)
Burkholderia~phage~FLC5	Heunggongvirae	Uroviricota	Caudoviricetes	Caudovirales	Myoviridae	Kisquattuordecimvirus		Overlap (VC_21/VC_178)
Burkholderia~phage~JG068	Heunggongvirae	Uroviricota	Caudoviricetes	Caudovirales	Autographiviridae	Mguuvirus	preVC_94	Clustered	VC_94_0	26	0.6469	1	6.50752	0.6469	1	1	1	1	1	1	16
Burkholderia~phage~KL3	Heunggongvirae	Uroviricota	Caudoviricetes	Caudovirales	Myoviridae	Tigrvirus		Overlap (VC_21/VC_178)
Burkholderia~phage~KS10	Heunggongvirae	Uroviricota	Caudoviricetes	Caudovirales	Myoviridae	Unassigned		Outlier
Burkholderia~phage~KS14	Heunggongvirae	Uroviricota	Caudoviricetes	Caudovirales	Myoviridae	Kisquattuordecimvirus		Overlap (VC_21/VC_178)
Burkholderia~phage~KS5	Heunggongvirae	Uroviricota	Caudoviricetes	Caudovirales	Myoviridae	Kisquinquevirus		Overlap (VC_21/VC_178)
Burkholderia~phage~KS9	Heunggongvirae	Uroviricota	Caudoviricetes	Caudovirales	Siphoviridae	Unassigned	preVC_258	Clustered	VC_258_0	5	0.4408	1	7.25342	0.4408	1	1	1	1	1	1	1
Burkholderia~phage~Mana	Heunggongvirae	Uroviricota	Caudoviricetes	Caudovirales	Myoviridae	Kisquinquevirus		Overlap (VC_21/VC_178)
Burkholderia~phage~Mica	Heunggongvirae	Uroviricota	Caudoviricetes	Caudovirales	Myoviridae	Unassigned	preVC_19	Clustered	VC_19_0	8	0.475	1	5.53469	0.475	1	1	1	1	1	1	1
Burkholderia~phage~ST79	Heunggongvirae	Uroviricota	Caudoviricetes	Caudovirales	Myoviridae	Nampongvirus		Overlap (VC_21/VC_178)
Burkholderia~phage~phi1026b	Heunggongvirae	Uroviricota	Caudoviricetes	Caudovirales	Siphoviridae	Stanholtvirus	preVC_258	Clustered	VC_258_0	5	0.4408	1	7.25342	0.4408	1	1	1	1	1	1	1
Burkholderia~phage~phi644-2	Heunggongvirae	Uroviricota	Caudoviricetes	Caudovirales	Siphoviridae	Stanholtvirus	preVC_258	Clustered	VC_258_0	5	0.4408	1	7.25342	0.4408	1	1	1	1	1	1	1
Burkholderia~phage~phiE094	Heunggongvirae	Uroviricota	Caudoviricetes	Caudovirales	Myoviridae	Tigrvirus		Overlap (VC_21/VC_178)
Burkholderia~phage~phiE12-2	Heunggongvirae	Uroviricota	Caudoviricetes	Caudovirales	Myoviridae	Tigrvirus		Overlap (VC_21/VC_178)
Burkholderia~phage~phiE125	Heunggongvirae	Uroviricota	Caudoviricetes	Caudovirales	Siphoviridae	Stanholtvirus	preVC_258	Clustered	VC_258_0	5	0.4408	1	7.25342	0.4408	1	1	1	1	1	1	1
Burkholderia~phage~phiE202	Heunggongvirae	Uroviricota	Caudoviricetes	Caudovirales	Myoviridae	Tigrvirus		Overlap (VC_21/VC_178)
Burkholderia~phage~phiE255	Heunggongvirae	Uroviricota	Caudoviricetes	Caudovirales	Myoviridae	Bcepmuvirus		Overlap (VC_268/VC_269)
Burkholderia~phage~vB_BceS_AH2	Heunggongvirae	Uroviricota	Caudoviricetes	Caudovirales	Casjensviridae	Ahduovirus	preVC_34	Clustered	VC_34_0	7	0.0561	0.999009	7.13322	0.056	1	1	1	1	1	2	2
Burkholderia~phage~vB_BceS_KL1	Heunggongvirae	Uroviricota	Caudoviricetes	Caudovirales	Siphoviridae	Kilunavirus	preVC_1	Clustered	VC_1_0	12	0.6993	1	6.0841	0.6993	1	1	1	1	1	1	4
Burkholderia~phage~vB_BmuP_KL4	Heunggongvirae	Uroviricota	Caudoviricetes	Caudovirales	Podoviridae	Kelquatrovirus	preVC_231	Clustered	VC_231_0	2	0.3146	0.909091	6.40312	0.286	1	1	1	1	1	1	2
Burkholderia~virus~phi52237	Heunggongvirae	Uroviricota	Caudoviricetes	Caudovirales	Myoviridae	Tigrvirus		Overlap (VC_21/VC_178)
Butyrivibrio~virus~Arawn	Heunggongvirae	Uroviricota	Caudoviricetes	Caudovirales	Siphoviridae	Arawnvirus	preVC_246	Clustered	VC_246_0	2	0.438	0.654221	7.34847	0.2865	1	1	1	1	1	1	1
Campylobacter~phage~CP21	Heunggongvirae	Uroviricota	Caudoviricetes	Caudovirales	Myoviridae	Firehammervirus	preVC_274	Clustered	VC_274_0	4	0.7471	0.999802	5.60259	0.7469	1	1	1	1	1	1	1
Campylobacter~phage~CP30A	Heunggongvirae	Uroviricota	Caudoviricetes	Caudovirales	Myoviridae	Fletchervirus	preVC_273	Clustered	VC_273_0	6	0.8807	1	4.22225	0.8807	1	1	1	1	1	1	1
Campylobacter~phage~CPX	Heunggongvirae	Uroviricota	Caudoviricetes	Caudovirales	Myoviridae	Fletchervirus	preVC_273	Clustered	VC_273_0	6	0.8807	1	4.22225	0.8807	1	1	1	1	1	1	1
Campylobacter~phage~NCTC12673	Heunggongvirae	Uroviricota	Caudoviricetes	Caudovirales	Myoviridae	Fletchervirus	preVC_273	Clustered	VC_273_0	6	0.8807	1	4.22225	0.8807	1	1	1	1	1	1	1
Campylobacter~phage~PC14	Heunggongvirae	Uroviricota	Caudoviricetes	Caudovirales	Myoviridae	Fletchervirus	preVC_273	Clustered	VC_273_0	6	0.8807	1	4.22225	0.8807	1	1	1	1	1	1	1
Campylobacter~phage~vB_CcoM-IBB_35	Heunggongvirae	Uroviricota	Caudoviricetes	Caudovirales	Myoviridae	Firehammervirus	preVC_274	Clustered	VC_274_0	4	0.7471	0.999802	5.60259	0.7469	1	1	1	1	1	1	1
Campylobacter~phage~vB_CjeM_Los1	Heunggongvirae	Uroviricota	Caudoviricetes	Caudovirales	Myoviridae	Fletchervirus	preVC_273	Clustered	VC_273_0	6	0.8807	1	4.22225	0.8807	1	1	1	1	1	1	1
Campylobacter~virus~CP220	Heunggongvirae	Uroviricota	Caudoviricetes	Caudovirales	Myoviridae	Firehammervirus	preVC_274	Clustered	VC_274_0	4	0.7471	0.999802	5.60259	0.7469	1	1	1	1	1	1	1
Campylobacter~virus~CP81	Heunggongvirae	Uroviricota	Caudoviricetes	Caudovirales	Myoviridae	Fletchervirus	preVC_273	Clustered	VC_273_0	6	0.8807	1	4.22225	0.8807	1	1	1	1	1	1	1
Campylobacter~virus~CPt10	Heunggongvirae	Uroviricota	Caudoviricetes	Caudovirales	Myoviridae	Firehammervirus	preVC_274	Clustered	VC_274_0	4	0.7471	0.999802	5.60259	0.7469	1	1	1	1	1	1	1
Caulobacter~phage~CcrBL10	Heunggongvirae	Uroviricota	Caudoviricetes	Caudovirales	Siphoviridae	Poindextervirus	preVC_129	Clustered	VC_129_2	2	0.0816	0.655798	5.2915	0.0535	1	1	1	1	1	1	2
Caulobacter~phage~CcrBL9	Heunggongvirae	Uroviricota	Caudoviricetes	Caudovirales	Siphoviridae	Bertelyvirus	preVC_129	Clustered	VC_129_0	2	0.1714	0.904762	4.89898	0.1551	1	1	1	1	1	1	1
Caulobacter~phage~CcrColossus	Heunggongvirae	Uroviricota	Caudoviricetes	Caudovirales	Siphoviridae	Colossusvirus	preVC_129	Clustered	VC_129_1	2	0.1253	0.904762	5.56776	0.1134	1	1	1	1	1	1	1
Caulobacter~phage~CcrPW	Heunggongvirae	Uroviricota	Caudoviricetes	Caudovirales	Siphoviridae	Colossusvirus	preVC_129	Clustered	VC_129_1	2	0.1253	0.904762	5.56776	0.1134	1	1	1	1	1	1	1
Caulobacter~phage~CcrSC	Heunggongvirae	Uroviricota	Caudoviricetes	Caudovirales	Siphoviridae	Bertelyvirus	preVC_129	Clustered	VC_129_0	2	0.1714	0.904762	4.89898	0.1551	1	1	1	1	1	1	1
Caulobacter~phage~Cr30	Heunggongvirae	Uroviricota	Caudoviricetes	Caudovirales	Myoviridae	Unassigned		Outlier
Caulobacter~phage~Lullwater	Heunggongvirae	Uroviricota	Caudoviricetes	Caudovirales	Autographiviridae	Lullwatervirus	preVC_94	Clustered	VC_94_0	26	0.6469	1	6.50752	0.6469	1	1	1	1	1	1	16
Caulobacter~phage~Percy	Heunggongvirae	Uroviricota	Caudoviricetes	Caudovirales	Autographiviridae	Percyvirus	preVC_94	Clustered	VC_94_0	26	0.6469	1	6.50752	0.6469	1	1	1	1	1	1	16
Caulobacter~phage~Sansa	Heunggongvirae	Uroviricota	Caudoviricetes	Caudovirales	Siphoviridae	Sansavirus		Singleton
Caulobacter~phage~Seuss	Heunggongvirae	Uroviricota	Caudoviricetes	Caudovirales	Siphoviridae	Seussvirus	preVC_17	Clustered	VC_17_0	2	1	0	7.74597	0	1	1	1	1	1	1	1
Caulobacter~phage~phiCb5	Orthornavirae	Lenarviricota	Leviviricetes	Timlovirales	Steitzviridae	Cebevirus		Outlier
Caulobacter~virus~Karma	Heunggongvirae	Uroviricota	Caudoviricetes	Caudovirales	Siphoviridae	Shapirovirus	preVC_129	Clustered	VC_129_3	4	0.2976	0.996679	4.87361	0.2966	1	1	1	1	1	1	1
Caulobacter~virus~Magneto	Heunggongvirae	Uroviricota	Caudoviricetes	Caudovirales	Siphoviridae	Shapirovirus	preVC_129	Clustered	VC_129_3	4	0.2976	0.996679	4.87361	0.2966	1	1	1	1	1	1	1
Caulobacter~virus~Rogue	Heunggongvirae	Uroviricota	Caudoviricetes	Caudovirales	Siphoviridae	Phicbkvirus	preVC_129	Clustered	VC_129_2	2	0.0816	0.655798	5.2915	0.0535	1	1	1	1	1	1	2
Caulobacter~virus~Swift	Heunggongvirae	Uroviricota	Caudoviricetes	Caudovirales	Siphoviridae	Shapirovirus	preVC_129	Clustered	VC_129_3	4	0.2976	0.996679	4.87361	0.2966	1	1	1	1	1	1	1
Caulobacter~virus~phiCbK	Heunggongvirae	Uroviricota	Caudoviricetes	Caudovirales	Siphoviridae	Shapirovirus	preVC_129	Clustered	VC_129_3	4	0.2976	0.996679	4.87361	0.2966	1	1	1	1	1	1	1
Celeribacter~phage~P12053L	Heunggongvirae	Uroviricota	Caudoviricetes	Caudovirales	Zobellviridae	Siovirus	preVC_278	Clustered	VC_278_0	4	0.7745	0.999884	5.4975	0.7744	1	1	1	1	1	1	1
Cellulophaga~phage~phi10:1	Heunggongvirae	Uroviricota	Caudoviricetes	Caudovirales	Siphoviridae	Unassigned	preVC_282	Clustered	VC_282_0	2	0.3773	0.886742	7.93725	0.3345	1	1	1	1	1	1	0
Cellulophaga~phage~phi12:1	Heunggongvirae	Uroviricota	Caudoviricetes	Caudovirales	Siphoviridae	Helsingorvirus	preVC_284	Clustered	VC_284_0	3	0.8965	0.978708	3.11781	0.8774	1	1	1	1	1	1	1
Cellulophaga~phage~phi12:2	Sangervirae	Phixviricota	Malgrandaviricetes	Petitvirales	Microviridae	Unassigned	preVC_286	Clustered	VC_286_0	2	1	0	0	0	1	1	1	1	1	1	0
Cellulophaga~phage~phi12a:1	Sangervirae	Phixviricota	Malgrandaviricetes	Petitvirales	Microviridae	Unassigned	preVC_286	Clustered	VC_286_0	2	1	0	0	0	1	1	1	1	1	1	0
Cellulophaga~phage~phi13:2	Heunggongvirae	Uroviricota	Caudoviricetes	Caudovirales	Podoviridae	Unassigned	preVC_281	Clustered	VC_281_0	4	0.9383	0.999963	7.05537	0.9383	1	1	1	1	1	1	0
Cellulophaga~phage~phi14:2	Heunggongvirae	Uroviricota	Caudoviricetes	Caudovirales	Podoviridae	Unassigned		Outlier
Cellulophaga~phage~phi17:1	Heunggongvirae	Uroviricota	Caudoviricetes	Caudovirales	Siphoviridae	Helsingorvirus	preVC_284	Clustered	VC_284_0	3	0.8965	0.978708	3.11781	0.8774	1	1	1	1	1	1	1
Cellulophaga~phage~phi17:2	Heunggongvirae	Uroviricota	Caudoviricetes	Caudovirales	Podoviridae	Lightbulbvirus	preVC_283	Clustered	VC_283_0	2	0.9347	0.777778	3.16228	0.727	1	1	1	1	1	1	1
Cellulophaga~phage~phi18:1	Heunggongvirae	Uroviricota	Caudoviricetes	Caudovirales	Siphoviridae	Helsingorvirus	preVC_284	Clustered	VC_284_0	3	0.8965	0.978708	3.11781	0.8774	1	1	1	1	1	1	1
Cellulophaga~phage~phi18:3	Heunggongvirae	Uroviricota	Caudoviricetes	Caudovirales	Podoviridae	Unassigned	preVC_281	Clustered	VC_281_0	4	0.9383	0.999963	7.05537	0.9383	1	1	1	1	1	1	0
Cellulophaga~phage~phi19:1	Heunggongvirae	Uroviricota	Caudoviricetes	Caudovirales	Siphoviridae	Unassigned	preVC_282	Clustered	VC_282_0	2	0.3773	0.886742	7.93725	0.3345	1	1	1	1	1	1	0
Cellulophaga~phage~phi19:3	Heunggongvirae	Uroviricota	Caudoviricetes	Caudovirales	Podoviridae	Unassigned	preVC_281	Clustered	VC_281_0	4	0.9383	0.999963	7.05537	0.9383	1	1	1	1	1	1	0
Cellulophaga~phage~phi38:1	Heunggongvirae	Uroviricota	Caudoviricetes	Caudovirales	Podoviridae	Unassigned		Outlier
Cellulophaga~phage~phi39:1	Heunggongvirae	Uroviricota	Caudoviricetes	Caudovirales	Siphoviridae	Unassigned		Singleton
Cellulophaga~phage~phi46:1	Heunggongvirae	Uroviricota	Caudoviricetes	Caudovirales	Siphoviridae	Unassigned		Singleton
Cellulophaga~phage~phi46:3	Heunggongvirae	Uroviricota	Caudoviricetes	Caudovirales	Podoviridae	Unassigned	preVC_281	Clustered	VC_281_0	4	0.9383	0.999963	7.05537	0.9383	1	1	1	1	1	1	0
Cellulophaga~phage~phi48:2	Unassigned	Unassigned	Unassigned	Unassigned	Unassigned	Unassigned		Singleton
Cellulophaga~phage~phi4:1	Heunggongvirae	Uroviricota	Caudoviricetes	Caudovirales	Podoviridae	Lightbulbvirus	preVC_283	Clustered	VC_283_0	2	0.9347	0.777778	3.16228	0.727	1	1	1	1	1	1	1
Cellulophaga~phage~phiSM	Heunggongvirae	Uroviricota	Caudoviricetes	Caudovirales	Myoviridae	Unassigned		Outlier
Cellulophaga~phage~phiST	Heunggongvirae	Uroviricota	Caudoviricetes	Caudovirales	Siphoviridae	Cbastvirus		Singleton
Chlamydia~phage~2	Sangervirae	Phixviricota	Malgrandaviricetes	Petitvirales	Microviridae	Chlamydiamicrovirus	preVC_239	Clustered	VC_239_0	5	0.7939	0.999823	1.5643	0.7938	1	1	1	1	1	1	2
Chlamydia~phage~4	Sangervirae	Phixviricota	Malgrandaviricetes	Petitvirales	Microviridae	Chlamydiamicrovirus	preVC_239	Clustered	VC_239_0	5	0.7939	0.999823	1.5643	0.7938	1	1	1	1	1	1	2
Chlamydia~phage~CPG1	Sangervirae	Phixviricota	Malgrandaviricetes	Petitvirales	Microviridae	Chlamydiamicrovirus	preVC_239	Clustered	VC_239_0	5	0.7939	0.999823	1.5643	0.7938	1	1	1	1	1	1	2
Chlamydia~virus~CPAR39	Sangervirae	Phixviricota	Malgrandaviricetes	Petitvirales	Microviridae	Chlamydiamicrovirus	preVC_239	Clustered	VC_239_0	5	0.7939	0.999823	1.5643	0.7938	1	1	1	1	1	1	2
Chlamydia~virus~Chp1	Sangervirae	Phixviricota	Malgrandaviricetes	Petitvirales	Microviridae	Chlamydiamicrovirus		Singleton
Citrobacter~phage~CF1~DK-2017	Heunggongvirae	Uroviricota	Caudoviricetes	Caudovirales	Drexlerviridae	Tlsvirus	preVC_291	Clustered	VC_291_0	11	0.1976	1	5.83541	0.1976	1	1	1	1	1	1	2
Citrobacter~phage~CF1~ERZ-2017	Heunggongvirae	Uroviricota	Caudoviricetes	Caudovirales	Myoviridae	Moonvirus		Overlap (VC_58/VC_62)
Citrobacter~phage~CR44b	Heunggongvirae	Uroviricota	Caudoviricetes	Caudovirales	Autographiviridae	Kayfunavirus	preVC_296	Clustered	VC_296_0	20	0.708	1	4.54913	0.708	1	1	1	1	1	1	1
Citrobacter~phage~CR8	Heunggongvirae	Uroviricota	Caudoviricetes	Caudovirales	Autographiviridae	Kayfunavirus	preVC_296	Clustered	VC_296_0	20	0.708	1	4.54913	0.708	1	1	1	1	1	1	1
Citrobacter~phage~CVT22	Heunggongvirae	Uroviricota	Caudoviricetes	Caudovirales	Zobellviridae	Citrovirus	preVC_110	Clustered	VC_110_0	4	0.527	0.999944	6.91311	0.5269	1	1	1	1	1	1	3
Citrobacter~phage~IME-CF2	Heunggongvirae	Uroviricota	Caudoviricetes	Caudovirales	Myoviridae	Pseudotevenvirus	preVC_92	Clustered	VC_92_1	10	0.2747	1	6.91927	0.2747	1	1	1	1	1	1	1
Citrobacter~phage~Margaery	Heunggongvirae	Uroviricota	Caudoviricetes	Caudovirales	Myoviridae	Pseudotevenvirus	preVC_92	Clustered	VC_92_1	10	0.2747	1	6.91927	0.2747	1	1	1	1	1	1	1
Citrobacter~phage~Merlin	Heunggongvirae	Uroviricota	Caudoviricetes	Caudovirales	Myoviridae	Moonvirus		Overlap (VC_58/VC_62)
Citrobacter~phage~Michonne	Heunggongvirae	Uroviricota	Caudoviricetes	Caudovirales	Myoviridae	Mooglevirus	preVC_36	Clustered	VC_36_0	25	0.8877	1	5.46764	0.8877	0.9967	1	1	1	1	1	3
Citrobacter~phage~Miller	Heunggongvirae	Uroviricota	Caudoviricetes	Caudovirales	Myoviridae	Pseudotevenvirus	preVC_92	Clustered	VC_92_1	10	0.2747	1	6.91927	0.2747	1	1	1	1	1	1	1
Citrobacter~phage~Moogle	Heunggongvirae	Uroviricota	Caudoviricetes	Caudovirales	Myoviridae	Mooglevirus	preVC_36	Clustered	VC_36_0	25	0.8877	1	5.46764	0.8877	0.9967	1	1	1	1	1	3
Citrobacter~phage~Moon	Heunggongvirae	Uroviricota	Caudoviricetes	Caudovirales	Myoviridae	Moonvirus		Overlap (VC_58/VC_62)
Citrobacter~phage~Mordin	Heunggongvirae	Uroviricota	Caudoviricetes	Caudovirales	Myoviridae	Mooglevirus	preVC_36	Clustered	VC_36_0	25	0.8877	1	5.46764	0.8877	0.9967	1	1	1	1	1	3
Citrobacter~phage~PhiZZ23	Heunggongvirae	Uroviricota	Caudoviricetes	Caudovirales	Myoviridae	Tequatrovirus	preVC_58	Clustered/Singleton	VC_58_12	1	0	0	0	0	1	1	1	1	1	1	1
Citrobacter~phage~PhiZZ6	Heunggongvirae	Uroviricota	Caudoviricetes	Caudovirales	Myoviridae	Tequatrovirus	preVC_58	Clustered/Singleton	VC_58_3	1	0	0	0	0	1	1	1	1	1	1	1
Citrobacter~phage~SH1	Heunggongvirae	Uroviricota	Caudoviricetes	Caudovirales	Autographiviridae	Teetrevirus	preVC_297	Clustered	VC_297_0	44	0.614	1	6.20445	0.614	1	1	1	1	1	1	8
Citrobacter~phage~SH2	Heunggongvirae	Uroviricota	Caudoviricetes	Caudovirales	Autographiviridae	Teetrevirus	preVC_297	Clustered	VC_297_0	44	0.614	1	6.20445	0.614	1	1	1	1	1	1	8
Citrobacter~phage~SH3	Heunggongvirae	Uroviricota	Caudoviricetes	Caudovirales	Autographiviridae	Kayfunavirus	preVC_296	Clustered	VC_296_0	20	0.708	1	4.54913	0.708	1	1	1	1	1	1	1
Citrobacter~phage~SH4	Heunggongvirae	Uroviricota	Caudoviricetes	Caudovirales	Autographiviridae	Kayfunavirus	preVC_296	Clustered	VC_296_0	20	0.708	1	4.54913	0.708	1	1	1	1	1	1	1
Citrobacter~phage~Sazh	Heunggongvirae	Uroviricota	Caudoviricetes	Caudovirales	Drexlerviridae	Tlsvirus	preVC_291	Clustered	VC_291_0	11	0.1976	1	5.83541	0.1976	1	1	1	1	1	1	2
Citrobacter~phage~Stevie	Heunggongvirae	Uroviricota	Caudoviricetes	Caudovirales	Drexlerviridae	Tlsvirus	preVC_291	Clustered	VC_291_0	11	0.1976	1	5.83541	0.1976	1	1	1	1	1	1	2
Citrobacter~phage~phiCFP-1	Heunggongvirae	Uroviricota	Caudoviricetes	Caudovirales	Autographiviridae	Teetrevirus	preVC_297	Clustered	VC_297_0	44	0.614	1	6.20445	0.614	1	1	1	1	1	1	8
Citrobacter~phage~vB_CfrM_CfP1	Heunggongvirae	Uroviricota	Caudoviricetes	Caudovirales	Myoviridae	Pseudotevenvirus	preVC_92	Clustered	VC_92_1	10	0.2747	1	6.91927	0.2747	1	1	1	1	1	1	1
Citrobacter~phage~vB_CroM_CrRp10	Heunggongvirae	Uroviricota	Caudoviricetes	Caudovirales	Myoviridae	Tequatrovirus	preVC_58	Clustered/Singleton	VC_58_44	1	0	0	0	0	1	1	1	1	1	1	1
Citrobacter~phage~vB_CroP_CrRp3	Heunggongvirae	Uroviricota	Caudoviricetes	Caudovirales	Autographiviridae	Vectrevirus	preVC_307	Clustered	VC_307_0	23	0.7103	1	5.46116	0.7103	1	1	1	1	1	1	6
Citrobacter~virus~HCF1	Heunggongvirae	Uroviricota	Caudoviricetes	Caudovirales	Drexlerviridae	Hicfunavirus	preVC_291	Clustered	VC_291_0	11	0.1976	1	5.83541	0.1976	1	1	1	1	1	1	2
Clavibacter~phage~CMP1	Heunggongvirae	Uroviricota	Caudoviricetes	Caudovirales	Siphoviridae	Cimpunavirus	preVC_155	Clustered	VC_155_0	3	0.6473	0.983333	5.58797	0.6365	1	1	1	1	1	1	3
Clavibacter~phage~CN1A	Heunggongvirae	Uroviricota	Caudoviricetes	Caudovirales	Siphoviridae	Cinunavirus	preVC_155	Clustered	VC_155_0	3	0.6473	0.983333	5.58797	0.6365	1	1	1	1	1	1	3
Clostridium~phage~CDKM15	Heunggongvirae	Uroviricota	Caudoviricetes	Caudovirales	Myoviridae	Colneyvirus	preVC_202	Clustered	VC_202_1	5	0.3726	1	6.87948	0.3726	1	1	1	1	1	1	2
Clostridium~phage~CDKM9	Heunggongvirae	Uroviricota	Caudoviricetes	Caudovirales	Myoviridae	Colneyvirus	preVC_202	Clustered	VC_202_1	5	0.3726	1	6.87948	0.3726	1	1	1	1	1	1	2
Clostridium~phage~CDMH1	Heunggongvirae	Uroviricota	Caudoviricetes	Caudovirales	Myoviridae	Yongloolinvirus	preVC_202	Clustered	VC_202_2	4	0.2714	0.999962	7.09097	0.2714	1	1	1	1	1	1	2
Clostridium~phage~CPD2	Heunggongvirae	Uroviricota	Caudoviricetes	Caudovirales	Guelinviridae	Gregsiragusavirus		Overlap (VC_312/VC_313)
Clostridium~phage~CPS1	Heunggongvirae	Uroviricota	Caudoviricetes	Caudovirales	Guelinviridae	Gregsiragusavirus		Overlap (VC_312/VC_313)
Clostridium~phage~CPS2	Heunggongvirae	Uroviricota	Caudoviricetes	Caudovirales	Guelinviridae	Brucesealvirus	preVC_312	Clustered	VC_312_0	4	0.5906	0.999718	2.31364	0.5905	1	1	1	1	1	1	1
Clostridium~phage~CpV1	Heunggongvirae	Uroviricota	Caudoviricetes	Caudovirales	Guelinviridae	Capvunavirus		Overlap (VC_312/VC_313)
Clostridium~phage~PhiS63	Heunggongvirae	Uroviricota	Caudoviricetes	Caudovirales	Siphoviridae	Unassigned	preVC_184	Clustered	VC_184_0	3	0.2892	0.991011	6.9632	0.2866	1	1	1	1	1	1	0
Clostridium~phage~c-st	Heunggongvirae	Uroviricota	Caudoviricetes	Caudovirales	Siphoviridae	Unassigned		Outlier
Clostridium~phage~phi24R	Heunggongvirae	Uroviricota	Caudoviricetes	Caudovirales	Guelinviridae	Gregsiragusavirus		Overlap (VC_312/VC_313)
Clostridium~phage~phi3626	Heunggongvirae	Uroviricota	Caudoviricetes	Caudovirales	Siphoviridae	Unassigned	preVC_184	Clustered	VC_184_0	3	0.2892	0.991011	6.9632	0.2866	1	1	1	1	1	1	0
Clostridium~phage~phi8074-B1	Heunggongvirae	Uroviricota	Caudoviricetes	Caudovirales	Siphoviridae	Unassigned		Outlier
Clostridium~phage~phiCD111	Heunggongvirae	Uroviricota	Caudoviricetes	Caudovirales	Siphoviridae	Leicestervirus	preVC_309	Clustered	VC_309_0	3	0.495	0.995887	2.8165	0.493	1	1	1	1	1	1	1
Clostridium~phage~phiCD146	Heunggongvirae	Uroviricota	Caudoviricetes	Caudovirales	Siphoviridae	Leicestervirus	preVC_309	Clustered	VC_309_0	3	0.495	0.995887	2.8165	0.493	1	1	1	1	1	1	1
Clostridium~phage~phiCD211	Heunggongvirae	Uroviricota	Caudoviricetes	Caudovirales	Siphoviridae	Unassigned		Outlier
Clostridium~phage~phiCD38-2	Heunggongvirae	Uroviricota	Caudoviricetes	Caudovirales	Siphoviridae	Leicestervirus	preVC_309	Clustered	VC_309_0	3	0.495	0.995887	2.8165	0.493	1	1	1	1	1	1	1
Clostridium~phage~phiCD481-1	Heunggongvirae	Uroviricota	Caudoviricetes	Caudovirales	Myoviridae	Sherbrookevirus	preVC_310	Clustered	VC_310_0	6	0.6063	1	3.60709	0.6063	1	1	1	1	1	1	1
Clostridium~phage~phiCD505	Heunggongvirae	Uroviricota	Caudoviricetes	Caudovirales	Myoviridae	Colneyvirus	preVC_202	Clustered	VC_202_1	5	0.3726	1	6.87948	0.3726	1	1	1	1	1	1	2
[truncated: 4,205 more rows]

## Sheet: S5
T4 gene	Function	DSL-LC02 (ORF)	DSL-LC03 (ORF)
Gp14	Neck protein	219	133
Gp17	Terminase subunit	212	139
[truncated: 12 more rows]

## Sheet: S6
potential host matches (identity>95%, coverage>95%)
[truncated: 205 more rows]

[truncated: 1 more sheets: S7]
